# Supplementary material for: Secondary structure of the segment 5 genomic RNA of influenza A virus and its application for designing antisense oligonucleotides
Source: Sci Rep. 2019 Mar 7;9:3801. doi: 10.1038/s41598-019-40443-7 (PMC6406010; doi:10.1038/s41598-019-40443-7)
Supplement: Supplementary file 2 — Supplementary Data 1 [file 41598_2019_40443_MOESM2_ESM.xlsx]

## Sheet: Title page
Supplementary Data 1
Secondary structure of the segment 5 genomic RNA of influenza A virus and its application for designing antisense oligonucleotides
Paula Michalak1, Marta Soszynska-Jozwiak1, Ewa Biala1, Walter N. Moss2, Julita Kesy1, Barbara Szutkowska1, Elzbieta Lenartowicz1, Ryszard Kierzek1, Elzbieta Kierzek1*
1Institute of Bioorganic Chemistry Polish Academy of Sciences, 61-704 Poznan, Noskowskiego 12/14, Poland
2Roy J. Carver Department of Biophysics, Biochemistry and Molecular Biology, Iowa State University, Ames, IA 50011, United States of America
*Corresponding author: E-mail: elzbieta.kierzek@ibch.poznan.pl, Institute of Bioorganic Chemistry Polish Academy of Sciences, 61-704 Poznan, Noskowskiego 12/14, Poland, Tel.: +4861-853-8503; Fax: +4861-852-0532.

## Sheet: vRNA5 in 37C
vRNA5 in 37oC
Position	Base	SHAPE reactivity	DMS reactivity	CMCT reactivity	kethoxal reactivity
1	A	-999	-999	-999	-999
2	G	-999	-999	-999	-999
3	U	-999	-999	-999	-999
4	A	-999	-999	-999	-999
5	G	-999	-999	-999	-999
6	A	-999	-999	-999	-999
7	A	-999	-999	-999	-999
8	A	-999	-999	-999	-999
9	C	-999	-999	0.0259299	-0.0918099
10	A	-999	0.255867	-0.149244	0.116602
11	A	-0.357344	0.124477	-0.0312703	-0.0674434
12	G	-0.3462	-0.0872827	-0.133328	0.120423
13	G	-0.362639	-0.0402133	-0.113368	0.225927
14	G	-0.735657	-0.248499	-0.176743	0.463832
15	U	-1.54017	0.0122517	-0.0274031	-0.1067
16	A	0.377212	0.430246	0.16525	-0.118065
17	U	0.173689	-0.0699387	0.378078	-0.143672
18	U	-0.0900353	-0.0865997	0.956864	0.00640911
19	U	-0.0602476	-0.0234804	1.11879	-0.148575
20	U	-0.246412	-0.0203768	1.17923	-0.132728
21	U	-0.0423432	-0.024202	1.13324	-0.0799703
22	C	-0.462896	0.688492	-0.134783	-0.0463723
23	U	-0.000525471	-0.0488899	0.934305	-0.13256
24	U	0.0166727	0.151959	1.06464	-0.238309
25	U	0.243595	-0.155512	1.02093	-0.0909942
26	A	0.538457	1.13898	-0.156376	-0.112906
27	A	0.284465	0.793697	-0.1606	-0.154175
28	U	0.458182	-0.0949448	0.742652	-0.079814
29	U	0.163486	-0.169176	0.757642	-0.108761
30	G	0.275912	-0.0492285	0.0616322	0.983833
31	U	-0.0545724	-0.0473046	0.596437	-0.213182
32	C	0.086653	0.417204	-0.104061	-0.0126806
33	A	0.260151	1.81921	-0.111181	-0.0867441
34	U	0.00482284	-0.0516825	0.320147	-0.176157
35	A	0.00673998	0.378314	-0.0716502	-0.0283942
36	C	-0.407629	0.223904	-0.104108	-0.0777306
37	U	-0.130019	-0.0309505	0.0925715	-0.0407075
38	C	0.0316172	0.234543	-0.0771188	-0.0440935
39	C	-0.1773	0.213934	-0.0844465	-0.0266083
40	U	-0.333675	0.102844	0.063883	-0.086668
41	C	-0.242565	0.159696	-0.0991169	-0.036326
42	U	-0.302101	-0.073737	0.152686	-0.0651746
43	G	-0.365433	-0.194148	-0.100357	0.666193
44	C	-0.555197	-0.114261	-0.138322	-0.116644
45	A	-0.332853	0.126144	-0.144988	-0.122777
46	U	-0.0875187	-0.136335	0.255333	-0.000367827
47	U	-0.118776	-0.0882641	0.316534	-0.0631468
48	G	0.323054	-0.17305	-0.0410292	1.3903
49	U	0.0476382	-0.163014	0.566767	-0.00347664
50	C	0.0230338	0.763113	-0.0761259	-0.0443808
51	U	0.202321	0.334277	0.693755	-0.089416
52	C	-0.155748	0.854606	-0.12686	-0.101202
53	C	-0.201538	0.224596	-0.141028	-0.0320854
54	G	-0.442816	-0.268123	-0.0950445	0.468209
55	A	-0.362208	-0.000798887	-0.142616	-0.0931073
56	A	-0.312627	0.0113911	-0.136232	-0.077776
57	G	-0.43524	-0.225587	-0.13548	0.62347
58	A	-0.26554	0.349879	-0.154429	-0.0620389
59	A	-0.268221	0.311879	-0.132303	-0.0971746
60	A	0.00579434	0.282308	-0.105456	-0.0677454
61	U	-0.171163	-0.0929279	0.283502	-0.141917
62	A	1.68811	0.608324	-0.179231	-0.20661
63	A	0.26122	0.427169	-0.128952	0.00756818
64	G	0.0568634	-0.109852	-0.0232833	0.497432
65	A	-0.279992	0.512869	-0.0884458	-0.0416531
66	U	-0.766839	0.12382	0.116614	-0.121097
67	C	-0.352352	-0.0487791	-0.107791	-0.045481
68	C	-0.36442	-0.0706314	-0.101083	0.035268
69	U	-0.0334505	-0.160011	0.14637	-0.0473922
70	U	0.633157	-0.019805	0.503036	-0.130504
71	C	0.123355	0.729077	-0.0212928	-0.127683
72	A	0.736796	0.835278	-0.070307	-0.0648105
73	U	0.326026	0.00729671	0.92625	-0.11502
74	U	0.862161	-0.0863667	1.37513	-0.105955
75	A	1.08043	0.904813	-0.0655382	-0.0810779
76	U	0.277732	-0.0921111	1.22199	-0.305032
77	U	0.778361	-0.191675	1.3204	-0.00389891
78	C	0.299157	0.844285	-0.0293475	-0.163347
79	A	0.855338	0.816034	-0.0640914	-0.028813
80	U	0.522157	-0.175935	0.98161	-0.053677
81	G	0.784976	-0.103231	0.154183	1.59805
82	U	-0.00503225	-0.100806	0.978707	-0.275471
83	C	0.448069	0.450266	-0.0382507	0.0938476
84	A	0.603906	0.9463	-0.140114	-0.0895425
85	A	0.914767	1.115	-0.139739	-0.0914618
86	A	1.18061	0.915368	-0.12018	-0.144127
87	G	0.409856	-0.112366	-0.0319175	0.868587
88	G	-0.0748536	-0.101627	-0.0648351	0.355563
89	A	-0.0600327	0.21941	-0.0804764	-0.0253013
90	A	-0.107222	0.095193	-0.121779	-0.127687
91	G	-0.100929	0.028808	-0.0564864	-0.0530635
92	G	-0.0784471	-0.0267074	-0.0485762	-0.00545229
93	C	-0.0943621	0.176877	-0.0576396	-0.0303719
94	A	-0.171871	0.498261	-0.0768617	-0.127897
95	C	-0.0519281	-0.0330168	-0.0510252	-0.0119019
96	G	-0.142498	-0.0360073	-0.0430255	-0.0005692
97	A	-0.132138	0.190778	-0.0744321	-0.121836
98	U	0.556784	-0.0963917	0.416993	-0.103719
99	C	0.00508002	1.05708	-0.121755	0.052205
100	G	0.941523	-0.17713	0.260582	2.5702
101	G	0.531378	-0.0973667	0.240088	2.81593
102	G	1.05273	-0.10166	0.233568	3.603
103	U	0.655209	0.136623	0.759453	-0.0486894
104	U	0.896211	-0.0562309	0.307953	-0.0687837
105	C	-0.0534644	0.0220879	-0.048159	0.00253736
106	G	0.178554	-0.015003	0.0895696	0.414847
107	U	0.981787	-0.0682488	1.20062	-0.0220099
108	U	0.74138	0.0556854	1.23403	-0.0931423
109	G	-0.0614411	0.0976723	-0.0900678	1.13419
110	C	-0.214403	0.121048	-0.0753946	-0.0654144
111	C	-0.328095	0.495711	-0.0724908	-0.0515416
112	U	0.161559	-0.00742635	0.286817	-0.0272963
113	U	0.476731	-0.0671831	0.577084	-0.0311904
114	U	0.685576	0.164976	0.737646	-0.0304753
115	U	1.42623	-0.144148	0.991795	-0.0940316
116	C	0.389445	-0.0810628	-0.041564	0.114313
117	G	0.715363	-0.0718809	0.116843	1.39278
118	U	0.635596	0.260333	0.798045	0.07275
119	C	0.0564298	0.531363	-0.0857635	0.0807644
120	C	-0.0539829	0.397783	-0.0842592	0.062556
121	G	-0.196332	-0.0621465	-0.0495632	0.531739
122	A	-0.208193	0.808222	-0.0925331	-0.0328457
123	G	-0.263774	-0.10911	-0.116558	0.102816
124	A	-0.206773	0.153289	-0.120668	-0.0455413
125	G	-0.255332	-0.0581273	-0.0741459	0.391169
126	C	-0.848566	0.139488	-0.179449	-0.0545643
127	U	-0.120011	0.245988	0.10133	-0.0925926
128	C	-0.157477	0.16287	-0.124716	-0.0709443
129	G	0.0908969	-0.0782574	-0.102876	0.832196
130	A	0.702911	1.12644	-0.0623428	-0.0267235
131	A	0.649875	0.80545	-0.0973058	-0.154005
132	G	0.947264	-0.0812856	0.0149359	2.08055
133	A	0.505685	0.667962	-0.0638765	-0.0580465
134	C	0.394628	0.312007	-0.00142216	0.0213467
135	U	0.235009	0.034269	0.72334	0.0221925
136	C	0.310917	1.01561	-0.0246255	0.0491676
137	C	-0.216266	0.351808	-0.0393689	-0.00401698
138	C	0.140408	-0.0298511	-0.0287943	0.0583265
139	C	0.273758	-0.0463275	-0.0359375	0.105658
140	G	0.528374	0.0104545	0.103647	1.45037
141	C	0.170743	1.73616	-0.0275922	0.0398599
142	C	0.0234683	0.86732	-0.0332754	0.0333642
143	C	-0.0761851	0.643807	-0.0444078	0.01811
144	C	-0.20669	0.187779	-0.0564586	0.00341474
145	U	-0.20823	-0.109237	0.159535	0.034275
146	G	-0.224133	-0.0921972	-0.0289496	0.184065
147	G	-0.195375	-0.0993514	-0.0532756	0.167957
148	A	-0.305935	0.176489	-0.0745384	-0.0219527
149	A	-0.100073	0.153144	-0.0387624	-0.0039044
150	U	-0.0885362	-0.104813	0.142973	0.0105775
151	G	0.0721891	-0.0738214	-0.0336711	0.273978
152	A	1.18706	0.812884	-0.0575937	0.00495485
153	C	0.077352	1.15596	-0.0678753	-0.0137962
154	A	0.996511	0.942675	-0.0560645	0.0482684
155	C	0.235427	1.38275	-0.0160052	0.0702233
156	A	0.45022	0.629533	-0.0228419	0.0327308
157	U	0.168816	-0.0809407	0.424934	-0.0622512
158	C	0.0141537	0.3129	-0.0284624	0.0267382
159	U	0.689995	-0.000446335	0.772615	0.00175632
160	U	0.564237	-0.0977805	0.890859	-0.00598444
161	C	-0.010374	0.430127	-0.0440298	0.0629995
162	U	0.282669	-0.139999	0.519626	0.147925
163	G	0.675142	-0.0590451	0.0150753	1.4383
164	G	0.461673	-0.0399525	-0.0428607	1.5477
165	U	-0.167159	-0.066298	0.189562	0.0461429
166	C	-0.28404	-0.0179781	-0.113842	0.0558759
167	U	-1.06161	-0.157405	0.0526389	0.0585777
168	G	-0.249587	-0.142769	-0.0797927	0.132027
169	G	-1.2339	-0.281245	-0.229042	0.428952
170	C	-4.82353	-0.58367	-0.359837	0.950401
171	A	-1.08487	-0.148293	-0.20152	0.482967
172	C	-0.125085	-0.0598021	0.000107338	0.0367474
173	U	0.167684	-0.0500182	0.252577	0.0185755
174	U	0.221526	-0.000948996	0.574308	0.00686641
175	U	0.0969261	0.221406	0.399546	-0.0478734
176	C	-0.283791	-0.0604796	-0.0260779	0.0667164
177	C	-0.375714	0.250884	-0.0626748	0.205648
178	A	0.117672	0.625277	-0.0168636	0.111817
179	U	-0.71985	-0.150143	0.0627961	0.0289813
180	C	-0.638481	-0.0334173	-0.0425565	0.0672759
181	A	-2.73305	-0.141953	0.0182556	0.406949
182	U	-1.17958	-0.730005	0.0403808	0.49064
183	U	0.208614	-0.243457	0.545049	-0.0524841
184	C	-0.10811	0.0211943	-0.150042	0.043454
185	U	0.170591	-0.0569771	0.316742	-0.0538408
186	U	0.879519	0.0137877	0.920704	-0.0489896
187	A	0.993152	0.714015	-0.0784795	-0.0155513
188	U	0.442282	-0.0628534	0.840291	-0.118821
189	G	-0.20443	-0.122004	-0.151153	0.293439
190	A	0.0621913	0.175849	-0.0279495	-0.0714046
191	U	0.145141	0.0015155	0.221554	-0.0394431
192	U	0.321456	-0.0959153	0.387238	-0.0276925
193	U	-0.0462986	-0.0993635	0.298561	-0.0933714
194	C	-0.451986	-0.153742	-0.113223	-0.21607
195	A	0.0938833	0.214698	-0.0302875	-0.00320768
196	G	-0.0454281	0.126478	-0.0255608	0.50121
197	U	0.44125	0.22286	0.2457	-0.0477669
198	C	-0.0594367	2.7749	-0.0608035	0.0386101
199	C	-0.0609327	-0.0212323	-0.0251536	-0.00296823
200	U	-0.0015738	-0.116141	0.29539	-0.0694254
201	C	-0.169393	0.166634	-0.0734185	-0.0810912
202	A	0.287756	0.166346	-0.0583256	-0.019549
203	U	0.408349	-0.0991771	0.434742	-0.0475883
204	G	0.197425	-0.0601621	-0.0223636	0.228107
205	U	-0.0731896	-0.117617	0.0181067	-0.015213
206	C	-0.171988	-0.0698467	-0.0236706	-0.0407733
207	A	-0.133254	0.101366	0.0188917	-0.0230473
208	G	-0.0468616	0.0227331	0.0461961	0.101144
209	A	1.42164	0.794404	-0.00972476	-0.0151213
210	C	1.18307	0.132833	-0.0580697	0.0392483
211	G	-0.234309	0.0335281	0.0183754	0.0465701
212	U	-0.13369	-0.0291805	-0.0109223	0.00835343
213	U	-0.10177	-0.0674548	-0.0329011	-0.0490264
214	C	-0.126147	0.00978465	0.0317255	0.0202498
215	U	-0.0809888	0.0146401	0.043066	-0.02486
216	G	-0.0796339	-0.00908945	0.0167391	0.0333527
217	C	-0.0761966	-0.00365713	-0.00143185	-0.00539077
218	C	-0.0794809	-0.0144919	-0.0083895	-0.0118792
219	C	-0.0987825	-0.0128338	0.0447388	-0.00126987
220	U	-0.0627099	-0.0180605	0.106516	-0.0350394
221	C	-0.00994559	0.449678	0.0962293	-0.0163312
222	A	0.319583	1.96394	0.108344	0.0165589
223	G	0.727692	-0.398101	0.241915	2.08609
224	U	1.32979	0.293977	1.64139	0.03422
225	A	1.24559	0.754769	-0.080424	0.0227688
226	U	0.830658	-0.0732396	0.649482	0.0275086
227	U	0.253266	-0.0791896	0.0894993	-0.0354469
228	U	-0.0980757	-0.06302	0.0399536	-0.0154157
229	C	-0.162124	0.0556829	-0.0875079	0.00272042
230	C	-0.243882	0.0224707	-0.113012	-0.0122368
231	U	-0.11677	-0.0647783	-0.0699916	-0.0602738
232	G	0.0659268	-0.116677	0.0592511	0.701767
233	U	0.622679	0.0730797	1.09343	-0.0678399
234	A	0.367886	0.906416	-0.186585	0.0543103
235	A	0.241613	0.813974	-0.18881	-0.0031369
236	A	0.347091	0.73071	-0.153478	0.0182834
237	U	0.25512	-0.0671178	0.689672	0.0871382
238	G	-0.0804541	-0.0367793	-0.106872	0.0358354
239	C	-0.219955	-0.0344261	-0.0868918	0.0235221
240	U	-0.273345	-0.0447135	0.00146884	-0.00548488
241	G	-0.224442	-0.0327002	-0.0385669	-0.0550064
242	C	-0.264198	-0.0417353	-0.0943813	0.0763533
243	C	-0.42946	-0.0551761	-0.138801	0.0138691
244	A	-0.436616	1.57979	0.0473722	-0.257923
245	U	0.575418	0.307537	1.87873	-0.0281484
246	A	1.25962	1.32413	-0.0758245	-0.0982534
247	A	0.970929	1.34771	-0.327459	-0.111223
248	U	1.13801	0.0427043	1.85514	-0.172224
249	G	-0.0780907	-0.0844188	-0.0610241	0.0650723
250	G	-0.0642129	-0.0452454	-0.0505925	0.0844653
251	U	-0.0818423	0.0624747	-0.0664846	-0.107301
252	C	-0.000957648	0.261044	-0.0788648	0.024849
253	G	-0.0312662	-0.101162	-0.0506254	1.13639
254	C	0.0977667	0.0892062	-0.0757415	-0.0471599
255	U	0.0315509	0.302986	0.105538	-0.163148
256	C	0.172343	0.392223	-0.0186851	0.0501984
257	U	0.396736	-0.148434	0.89661	-0.091714
258	U	0.397434	-0.0787864	1.11548	-0.143706
259	U	0.227975	-0.16457	0.962819	-0.379502
260	C	0.297696	0.689843	-0.0971695	-0.133322
261	G	0.955619	1.08322	-0.15758	-0.142827
262	A	1.95454	1.28047	-0.188622	-0.129707
263	A	0.724295	0.783669	-0.329097	0.119668
264	G	-0.0355807	-0.188069	-0.0764904	0.586023
265	G	-0.19737	-0.212691	-0.172102	0.00939801
266	G	-0.0270133	0.0296592	-0.0515176	0.091777
267	A	-0.117307	0.280906	-0.193149	-0.08881
268	A	-0.0779112	0.251235	-0.238533	0.0024019
269	G	0.866242	-0.443494	-0.238034	2.02395
270	G	0.242471	0.043071	0.127334	2.18061
271	U	0.248215	-0.0643854	0.283421	-0.0624939
272	U	0.0456997	-0.0730877	0.149623	-0.104537
273	U	0.0279493	-0.0991114	0.0707723	-0.102299
274	C	-0.0927105	-0.0144441	-0.132417	-0.0735179
275	U	-0.101177	-0.110398	-0.0108931	-0.104221
276	C	-0.137425	-0.100899	-0.149255	0.0120721
277	U	0.593505	-0.172527	0.348296	0.03462
278	G	0.578611	-0.00591316	0.271042	4.47541
279	G	1.20208	-0.0185572	0.323239	6.50685
280	A	0.595527	1.30513	-0.130348	0.00269763
281	C	0.131563	0.480378	-0.147366	0.0559241
282	C	0.00237541	0.741047	-0.210176	0.038498
283	G	-0.0714633	-0.092569	-0.108896	0.300374
284	A	-0.210265	0.312607	-0.225007	-0.0854809
285	G	-0.012421	0.033896	-0.0858747	0.11443
286	A	-0.146458	0.0512689	-0.245779	-0.123262
287	A	-0.0898088	0.108117	-0.250941	-0.12578
288	A	0.331053	0.497785	-0.203657	-0.0432781
289	G	0.142372	-0.222904	-0.221669	0.823356
290	U	0.162769	0.0715458	0.15627	-0.051608
291	G	-0.114512	-0.00425696	-0.0204044	0.0489846
292	G	-0.179605	-0.0230769	-0.148798	0.0638451
293	G	-0.282704	-0.129993	-0.193638	-0.123694
294	C	-0.063111	0.0268459	-0.107445	-0.0686217
295	U	-0.041543	0.021149	-0.0145938	0.148415
296	G	-0.135208	-0.045898	-0.120057	0.302083
297	A	-0.11884	0.0431401	-0.116578	-0.0657956
298	A	-0.108737	0.0395199	-0.131159	-0.0571135
299	C	-0.0902738	-0.0522615	-0.10374	-0.0375856
300	G	-0.152617	-0.0287784	-0.0720519	-0.000191435
301	C	-0.142099	-0.159884	-0.17733	-0.0583426
302	U	-0.0847808	0.0218151	-0.0798806	-0.0449045
303	G	-0.08027	-0.0634506	-0.103063	0.0411893
304	A	-0.0559135	0.207085	-0.096692	-0.0123342
305	U	0.19171	0.891171	-0.0753961	-0.144209
306	C	0.345283	0.0280258	-0.109833	-0.0753973
307	U	0.372156	0.0273277	0.540771	-0.0451841
308	G	-0.00959468	-0.0620551	-0.049717	0.205143
309	U	-0.0289135	-0.0746268	0.0192684	-0.0535778
310	C	-0.0852395	0.0118325	-0.11615	-0.0139454
311	C	-0.124964	-0.016358	-0.059108	-0.0490412
312	U	-0.0524746	-0.0380607	-0.0678822	0.0858047
313	G	-0.122055	-0.103991	-0.115563	0.065707
314	C	-0.0426553	0.0470657	-0.157669	-0.0155659
315	A	0.480668	0.708747	-0.164236	0.143672
316	G	0.893055	-0.071934	0.0541733	2.16785
317	A	1.20719	1.35238	-0.0740427	-0.0852218
318	U	0.622575	0.0420845	0.873038	0.132313
319	G	0.0906057	0.0709808	-0.0826064	1.02474
320	C	-0.0141364	0.0227178	-0.0470235	-0.0309439
321	C	-0.0244752	0.14612	-0.0583852	-0.00472767
322	C	-0.00730164	0.200965	-0.0603098	-0.00457497
323	U	-0.0494347	-0.0273132	0.116182	-0.0463328
324	C	0.0282512	0.121394	-0.0985292	0.00380054
325	U	0.655114	-0.0584117	0.150747	0.131366
326	G	1.62337	-0.0427017	0.378567	4.20085
327	C	-0.0893505	0.0277551	-0.295893	0.0517661
328	U	-0.116796	-0.0996157	-0.12595	-0.0433508
329	G	-0.136169	-0.0617209	-0.130986	0.0549236
330	G	-0.1153	-0.0391588	-0.111678	0.0306435
331	U	-0.162647	-0.0564659	-0.149988	-0.063885
332	U	-0.137729	-0.0603161	-0.135616	-0.0712865
333	G	-0.132513	-0.0505388	-0.124266	0.180083
334	G	-0.142866	-0.0616375	-0.133204	0.101132
335	U	-0.0317551	-0.104458	-0.139006	0.0372665
336	G	-0.0495799	-0.102954	-0.0535392	0.565552
337	U	0.384169	0.100395	0.454191	-0.00866551
338	U	0.0814098	-0.065077	0.125579	-0.0210425
339	U	-0.0855949	-0.0880079	-0.0544291	-0.0443684
340	C	-0.00724589	0.0722158	-0.0206099	-0.000730325
341	C	-0.0728674	-0.00280118	-0.0542652	-0.0338621
342	U	-0.0623021	-0.0378491	-0.0461831	-0.052994
343	C	-0.0934362	-0.0281681	-0.0974432	-0.0429075
344	C	-0.136202	-0.0268168	-0.0760734	-0.0528356
345	G	-0.0845369	-0.0718572	-0.109775	0.0200389
346	C	-0.0228865	0.0053245	-0.0484686	0.0058843
347	U	0.298192	-0.0499653	1.22697	-0.158173
348	U	0.448198	0.0495168	1.93451	-0.132137
349	C	-0.00898669	0.189184	-0.114224	-0.0304692
350	U	-0.198637	-0.182517	-0.100241	-0.1715
351	G	0.123695	0.0627985	-0.0201052	0.0767926
352	G	2.41502	-0.0864575	-0.113234	0.0212497
353	U	-0.1432	-0.0759877	-0.109802	-0.0959413
354	U	-0.0269053	-0.0808585	-0.0461042	-0.0836206
355	C	-0.135991	-0.0133694	-0.136492	-0.0712817
356	U	0.00644419	-0.0971318	0.00383937	-0.104968
357	U	-0.041306	-0.254135	0.0200937	-0.171563
358	A	-0.0141944	0.0976071	-0.15079	-0.0467991
359	U	0.160308	-0.000441182	0.177699	-0.0790933
360	A	0.094186	0.205038	-0.0486897	0.00297077
361	G	0.0067038	-0.0295945	-0.0614432	0.264682
362	C	-0.0172883	0.199946	-0.0790579	-0.0298631
363	C	-0.111683	0.343211	-0.171056	-0.105859
364	C	0.138157	1.71493	-0.141744	-0.108773
365	A	0.962843	0.862554	-0.21856	-0.202099
366	A	1.86396	1.07251	-0.0256724	-0.0102806
367	U	-0.00308712	0.100874	1.35176	-0.156644
368	A	1.133	1.83894	-0.0908746	-0.067852
369	U	0.524821	0.0323773	0.895211	-0.131632
370	C	0.22043	0.629951	-0.117088	-0.0514646
371	U	0.543648	-0.0530076	0.520073	-0.0575396
372	G	0.0619464	0.0519518	0.0289836	1.00482
373	C	0.153261	0.450751	-0.0430734	0.00576679
374	U	0.260398	0.009229	0.391519	-0.0620137
375	U	0.112874	-0.0630944	0.363379	-0.0842506
376	C	0.0118509	0.146531	-0.0227628	0.00412696
377	U	0.922742	0.0686433	1.06405	-0.096178
378	C	-0.187097	0.134281	-0.0796194	-0.11884
379	A	-0.00756044	0.27867	-0.00506432	0.0508436
380	G	0.130567	0.0151428	0.0895184	1.06358
381	U	0.116132	-0.0608135	0.468188	-0.0522952
382	U	0.788108	0.225416	0.74795	-0.0619563
383	C	-0.0365786	0.315399	-0.109081	-0.163476
384	A	0.392897	0.365553	-0.227184	-0.0833358
385	A	0.314189	0.207895	-0.30794	-0.140751
386	G	-0.00773953	-0.195445	-0.207091	0.0446304
387	A	-0.0221214	-0.0861496	-0.214895	-0.11337
388	G	-0.0414805	-0.255019	-0.241258	0.0243802
389	U	-0.115795	-0.124851	-0.112028	-0.057229
390	G	0.636005	-0.0368862	-0.0676201	1.33619
391	U	0.572388	-0.0232109	0.784269	-0.0101817
392	U	0.408938	0.0137999	0.824321	0.305249
393	G	-0.164417	-0.0856356	-0.0788539	-0.179781
394	G	0.0187648	-0.00306107	-0.128805	0.452469
395	A	0.0819575	0.425054	-0.0176642	-0.0118098
396	G	-0.0101013	0.00804678	-0.0286242	0.189752
397	U	-0.000890911	0.00550906	-0.011087	-0.0871463
398	C	-0.0491572	0.120752	-0.0854037	-0.0300256
399	C	-0.0121646	0.938955	-0.0469957	-0.0918098
400	A	0.515839	0.493442	-0.080772	-0.104624
401	U	0.325541	0.0797444	0.489144	-0.0178455
402	U	0.361299	-0.0453307	0.61535	-0.12879
403	G	0.0117712	0.0206034	-0.0333355	0.632182
404	C	-0.0264866	0.14412	-0.0482688	-0.0305042
405	C	-0.10633	0.141185	-0.0467805	-0.126208
406	U	-0.0860136	0.0251687	-0.0126032	-0.0566733
407	C	-0.0268446	0.121299	-0.072617	-0.0461434
408	C	-0.169042	2.44307	-0.0951845	-0.0510288
409	A	0.0682949	0.266815	-0.0926238	-0.0352782
410	U	0.21995	0.0667464	0.217653	0.0525361
411	G	0.628993	0.102053	0.0855166	0.794188
412	U	0.872173	0.0461559	1.68887	-0.0638633
413	U	0.753009	0.157598	2.11461	-0.0563058
414	C	-0.0370452	0.852738	-0.048124	-0.0127985
415	U	0.602709	0.105488	1.34382	-0.128295
416	C	-0.0272018	0.340828	-0.176124	-0.10557
417	A	0.334886	0.0717772	-0.0461851	-0.0905323
418	U	0.304939	-0.280067	0.52628	-0.122852
419	U	0.576409	0.0880586	0.821527	-0.137656
420	U	0.417122	-0.00650081	0.865386	-0.117781
421	G	0.00202371	-0.0562038	-0.0358068	0.387761
422	A	0.110764	0.210239	-0.0668608	-0.0494976
423	A	-0.013518	0.531715	-0.0609086	0.0135251
424	G	0.00792921	-0.0260339	-0.049375	1.46938
425	C	-0.232851	-0.122555	-0.0887117	-0.0919216
426	A	-0.087669	0.00679854	-0.0780518	-0.0747209
427	A	0.0200273	-0.123527	-0.0122904	-0.0645109
428	U	0.243363	-0.0835158	0.58293	-0.0590308
429	U	0.560576	0.103136	1.3232	-0.0399853
430	U	0.589924	0.0820813	1.0834	-0.136244
431	G	0.490889	0.0778621	0.039667	0.912005
432	A	0.511404	0.737378	-0.0163998	-0.116315
433	A	0.315222	0.355453	-0.0527287	-0.0824865
434	C	0.0353489	0.297763	-0.0107064	0.00932765
435	C	0.00729151	0.15688	-0.00972559	-0.0374442
436	C	-0.0263143	0.240514	-0.0460984	-0.0827931
437	C	0.0770228	0.374399	-0.0318302	-0.0342734
438	U	0.0855921	0.0640759	0.338195	-0.0831658
439	C	-0.0127164	0.971795	-0.0547448	0.0118385
440	U	0.349781	-0.00507694	0.641193	-0.0586882
441	G	0.66462	-0.0260375	0.11245	2.46669
442	G	0.964651	-0.0973581	-0.00566024	0.346319
443	U	-0.0562602	-0.292072	0.106966	0.0195721
444	G	-0.195046	-0.0396853	-0.00828169	0.117413
445	G	-0.078013	-0.105429	-0.0521458	0.25178
446	A	-0.195706	0.142866	-0.0372767	0.0477315
447	U	-0.0633326	-0.0653852	-0.0519304	-0.00346978
448	A	-0.184476	1.21615	-0.0487968	-0.057167
449	G	-0.013216	-0.0312623	-0.0407355	0.188134
450	C	-0.0234826	-0.0185885	-0.0372076	0.0166298
451	U	-0.0166256	-0.00407127	0.00989746	0.0428154
452	G	-0.0455106	-0.0772667	-0.041567	0.359778
453	U	-0.0848381	0.0289382	0.0574615	-0.0658026
454	C	-0.0520855	-0.0107088	0.019041	0.0190752
455	C	-0.0432076	-0.062865	-0.00561525	0.0119082
456	U	-0.0681363	-0.0391002	-0.0437839	-0.0151617
457	C	-0.0602705	-0.00534818	-0.0121972	-0.00408834
458	U	0.0965902	-0.0117458	0.148114	-0.017089
459	U	0.466895	-0.119775	0.357546	0.0162198
460	G	0.354684	-0.0233329	0.185421	0.102041
461	G	0.536159	0.0228491	0.0328372	0.139752
462	G	-0.0771598	-0.169667	0.0205926	0.158956
463	A	-0.0246735	0.179359	0.00135303	0.0614007
464	C	-0.0387171	0.0655097	-0.0129758	0.0280178
465	C	0.03188	0.403244	-0.0217889	0.0360372
466	A	0.284856	1.64246	-0.0514135	0.037025
467	C	0.152213	0.43349	-0.0744238	-0.0129834
468	U	0.0119817	0.0124354	1.0361	0.0146022
469	C	-0.106501	0.223945	-0.0324305	-0.00401015
470	U	-0.0300252	-0.0143482	0.654217	-0.00904857
471	U	0.0757637	0.0672266	0.626141	-0.087389
472	G	0.0664548	-0.0465455	0.0483777	-0.100728
473	U	0.0405884	-0.00728039	0.0483157	0.0547861
474	C	0.111233	0.0370963	0.0166868	0.0266628
475	C	0.00640073	0.0866916	-0.00324511	0.0553518
476	C	-0.0192839	-0.0521993	0.0334896	0.0313007
477	U	-0.0469582	0.0725556	0.11556	0.0157389
478	C	-0.0677847	0.1013	-0.0993675	0.0207924
479	U	0.188432	-0.0146302	0.660082	-0.0184228
480	G	0.598759	-0.0400591	0.147282	1.20361
481	A	0.640737	0.575736	-0.0526219	-0.0223251
482	U	0.865304	-0.0576549	1.34103	0.0879648
483	G	0.673062	0.394402	-0.128472	2.61992
484	A	0.45009	0.279666	-0.0686321	-0.085643
485	A	0.327824	0.534845	-0.0664777	-0.0562001
486	A	0.180123	0.311214	-0.0543933	-0.0704835
487	C	0.0643709	0.526028	0.0131988	-0.0741013
488	U	-0.0353472	0.205299	0.0192155	-0.0662211
489	U	-0.206311	-0.0699739	-0.0891543	-0.128714
490	G	-0.0740463	-0.0255511	0.00806943	0.00254415
491	A	-0.162828	-0.0299966	-0.0388032	-0.0572356
492	G	-0.0615025	0.0113669	0.00317167	0.000368293
493	A	0.0816478	0.331747	0.00024783	-0.0663644
494	C	0.18899	0.550246	-0.0449913	-0.0215956
495	U	0.175402	0.393988	0.65293	-0.0820925
496	C	0.30797	0.802958	0.00139217	-0.0376294
497	U	0.355125	0.121671	1.40034	-0.159833
498	A	0.462986	1.00975	-0.161184	-0.209894
499	A	1.02526	0.901145	-0.0881522	-0.0810206
500	G	0.345429	-0.0139394	0.170557	1.15878
501	G	-0.103665	-0.0846039	0.0231269	0.0634465
502	U	-0.125788	-0.0671125	0.0556484	-0.0608203
503	C	0.0557725	0.0699212	-0.0311103	-0.0616601
504	C	-0.0919954	-0.0111031	-0.0850501	-0.0385135
505	U	-0.141281	0.246724	0.0673539	-0.193595
506	C	0.124684	0.254514	-0.0920381	-0.0577985
507	A	0.421449	0.603997	-0.096462	-0.106285
508	A	0.288167	0.657567	-0.101799	-0.0990888
509	A	0.683845	0.922666	-0.133766	-0.0902725
510	U	0.744507	0.0544531	0.904979	-0.07301
511	G	0.536513	0.0319597	0.157029	2.20894
512	C	0.168785	0.684194	-0.0505044	0.00482802
513	U	0.543859	0.0328445	0.81491	0.190723
514	G	1.19051	0.0556426	0.114221	11.5423
515	C	0.11271	0.616361	-0.121833	-0.101566
516	A	-0.0868476	0.0891789	-0.12696	-0.0651401
517	G	-0.238753	-0.0906326	-0.0423529	0.238136
518	A	-0.142358	0.166588	-0.0491766	-0.0276871
519	G	-0.151102	-0.132453	-0.0331138	0.0317009
520	U	0.167008	0.00842883	1.49659	-0.107009
521	G	0.0166208	-0.0395512	0.181908	-0.0352478
522	G	-0.209531	-0.0753499	-0.0154502	0.0257381
523	C	-0.301602	-0.122059	-0.100941	-0.0832102
524	A	-0.0613836	0.154857	-0.116469	-0.0648579
525	U	0.638265	-0.109187	1.83368	-0.10463
526	G	-0.178434	-0.109338	-0.0434737	0.0838342
527	C	-0.0918498	-0.0305358	-0.0572203	-0.0486683
528	C	-0.0863339	0.0823597	-0.0274555	-0.0270752
529	A	-0.219023	0.0432075	-0.0544283	-0.0488686
530	U	-0.0730701	-0.00594868	0.0144149	-0.0262885
531	C	-0.164811	-0.0847886	-0.061003	-0.0515788
532	C	-0.0945314	-0.00052957	-0.0258852	-0.0570003
533	A	-0.175852	-0.195052	-0.0424584	-0.0426983
534	C	-0.167063	-0.431937	-0.0523429	-0.0852282
535	A	0.575994	1.0682	-0.0463616	-0.0828313
536	C	-0.120174	0.690137	-0.0364568	-0.0877995
537	U	0.388124	0.0455879	0.893198	-0.154288
538	A	0.689898	0.966154	-0.060524	-0.132673
539	A	0.588807	0.406713	-0.121432	-0.166206
540	U	0.9008	0.0877998	1.14707	-0.107913
541	U	0.919815	-0.0382858	1.28609	-0.063697
542	G	0.901579	-0.00345207	0.217415	2.21615
543	A	0.19005	0.409714	-0.0758746	-0.0883311
544	C	-0.0735079	0.176191	-0.05008	-0.0420185
545	U	-0.176772	-0.0933101	0.225794	-0.134296
546	C	-0.187952	0.0967143	-0.0721116	-0.123819
547	U	0.060474	-0.00369935	0.291115	-0.135371
548	U	0.327809	-0.123967	0.469705	-0.184357
549	A	1.29141	0.837375	-0.0789792	-0.194736
550	U	0.831424	-0.00208797	0.993929	-0.131293
551	G	1.25362	-0.0965949	0.00763702	0.549708
552	U	0.381646	-0.136472	0.535904	-0.113164
553	G	0.0163496	-0.0862017	0.0275881	0.861339
554	C	-0.216288	0.0206603	-0.0707823	-0.135266
555	U	-0.286457	-0.0794547	-0.00423054	-0.123292
556	G	-0.123534	-0.0412206	-0.0261001	1.30405
557	G	-0.0897717	-0.0483507	-0.0152141	1.31168
558	A	-0.0623899	0.00456207	-0.109459	-0.203475
559	U	0.042749	-0.049211	0.21252	-0.116007
560	U	0.114286	-0.0571504	0.2466	-0.10136
561	C	-0.155273	0.0781957	-0.0604061	0.000705771
562	U	0.0214607	-0.0743088	0.295081	-0.1155
563	C	-0.213939	0.32324	-0.202311	-0.211263
564	A	0.0170395	-0.0152396	-0.0646948	-0.141164
565	U	0.146	-0.0059994	0.212068	-0.00496269
566	U	0.120821	-0.145742	0.269564	-0.141145
567	U	0.696964	-0.0467578	0.548668	-0.0966677
568	G	0.201397	-0.109082	0.0831149	1.45665
569	G	0.634571	-0.103392	0.179178	1.69863
570	U	0.115874	-0.0485621	0.973494	-0.0877577
571	C	-0.127824	0.0433043	-0.0702607	-0.0790111
572	U	0.12367	-0.0129883	0.285538	-0.137026
573	A	0.109347	0.762072	-0.0838662	-0.112834
574	A	0.354934	0.373205	-0.0759777	-0.139477
575	U	-0.171008	-0.109217	0.502134	-0.167614
576	G	0.657979	0.00424753	0.208394	1.12022
577	A	0.119329	0.178102	-0.0316305	-0.0807506
578	G	-0.00273354	-0.29817	-0.00162764	0.61384
579	A	-0.0183682	0.0617445	-0.0790822	-0.110479
580	C	-0.228318	0.638855	-0.0967117	-0.15469
581	U	0.478702	0.0365448	0.425496	-0.148046
582	A	0.68915	0.777485	-0.108055	-0.203822
583	A	0.696962	0.950193	-0.0851408	-0.127594
584	A	0.271407	0.350479	-0.0373152	-0.0360063
585	G	0.332258	0.0492668	0.0284743	0.651591
586	A	0.181101	0.445501	-0.0456699	-0.0780157
587	C	-0.02642	0.616805	-0.048371	-0.0406124
588	C	0.139025	0.612467	-0.0462459	-0.0658226
589	U	0.360052	-0.163515	0.688236	-0.12933
590	G	-0.108408	-0.0667275	0.0245505	0.063381
591	G	-0.146652	-0.0712401	-0.0161962	0.0454183
592	C	-0.174826	-0.0882855	-0.0326803	-0.0645449
593	U	-0.200384	-0.0770696	-0.0100086	0.0508999
594	G	-0.0892662	-0.0725846	0.0180202	0.323858
595	U	0.133984	-0.108603	0.338606	-0.115223
596	U	0.724641	-0.0980116	1.3846	-0.126183
597	U	0.187566	-0.0371723	0.339623	-0.131965
598	U	0.148456	-0.103504	0.440799	-0.137627
599	G	-0.21114	-0.105814	-0.0067353	0.0703163
600	A	-0.353094	0.0125741	-0.0785667	-0.15811
601	A	-0.0459662	0.0610175	-0.00961225	-0.0930278
602	G	0.696844	-0.040943	-0.0466659	0.00134918
603	C	-0.197091	-0.0737902	-0.0596182	-0.102299
604	A	-0.165663	0.00645227	-0.0312332	-0.0781117
605	G	-0.106191	-0.058825	0.00071041	0.0422433
606	G	-0.175663	-0.255051	-0.0614262	-0.0936471
607	C	-0.266304	-0.389747	-0.0488387	-0.223612
608	G	-0.297569	-0.197951	-0.0299168	-0.11777
609	G	-0.0685367	-0.0337851	7.489e-06	-0.0379607
610	A	0.538371	0.505512	-0.0473699	-0.155414
611	A	1.2015	0.558955	-0.0557423	-0.149388
612	A	0.534512	0.168489	-0.0427034	-0.148599
613	G	-0.0845603	-0.0202568	0.0271941	0.0225384
614	G	-0.233176	-0.111281	0.00154157	-0.0900172
615	A	-0.135164	0.0591071	-0.00036127	-0.104186
616	U	0.0434167	-0.0113435	0.158886	-0.106879
617	C	0.0613785	0.336395	-0.0593756	-0.185369
618	U	0.696722	0.0385979	0.712339	-0.0889271
619	A	0.901158	0.724611	0.0365531	-0.0941516
620	U	1.03028	0.0670328	1.83273	-0.108928
621	U	0.259064	0.00687376	1.15017	-0.147271
622	C	-0.0429439	-0.0315595	-0.00891638	-0.0217118
623	C	-0.11737	-0.0381724	-0.01465	-0.0528041
624	A	-0.133	-0.0651878	-0.0163549	-0.061028
625	A	-0.13776	0.00737636	-0.0227338	-0.0710786
626	C	-0.180775	-0.0909409	-0.0398479	-0.0995397
627	C	-0.198795	-0.116048	-0.0618989	-0.126976
628	A	-0.163009	-0.100339	-0.027188	-0.116554
629	G	-0.0962923	-0.132753	-0.0435237	-0.124585
630	A	0.0090739	-0.0347756	-0.0414253	-0.183574
631	G	-0.0553389	-0.174562	-0.0872703	-0.120275
632	A	0.289883	0.157442	-0.0286114	-0.107069
633	G	0.14184	-0.0327815	0.00624401	-0.00632731
634	U	0.782947	-0.00579213	0.439377	-0.111043
635	A	0.398283	0.649301	-0.0273901	-0.1219
636	C	-0.0186255	1.10368	-0.0468386	-0.247251
637	C	-0.219871	0.105304	0.239843	-0.134984
638	C	-0.154462	0.269212	0.0866769	-0.30914
639	U	-0.0150333	-0.0405182	0.303981	-0.00178115
640	U	0.360536	0.166826	0.948751	-0.063861
641	C	-0.0497615	0.389773	0.013707	0.0819475
642	U	0.0951314	0.145454	0.976427	0.00543907
643	C	-0.110047	0.657587	0.0546988	-0.0107879
644	U	0.734171	-0.422287	1.29727	-0.17858
645	C	0.313842	0.492709	-0.100374	-0.212143
646	U	0.781261	0.0478713	1.37908	-0.302513
647	C	0.518868	0.672187	-0.0599781	-0.224123
648	A	1.0862	0.410773	-0.15505	-0.299054
649	A	1.12318	0.956268	-0.0848156	-0.27072
650	A	0.912138	1.01839	0.0158224	-0.162221
651	G	0.438526	-0.123909	0.155229	1.02311
652	U	0.396756	-0.079658	0.771671	-0.234537
653	C	0.256973	0.451458	0.0286718	-0.245152
654	A	0.954262	0.615422	0.0694672	-0.0649492
655	U	0.0183201	0.0332001	1.49847	-0.126053
656	A	1.61308	1.07901	0.0203529	-0.104274
657	U	0.73354	0.0683138	1.88316	-0.1232
658	C	0.389309	0.874471	0.00960239	-0.0825193
659	C	0.51198	1.21156	0.0200214	-0.117107
660	A	0.310725	0.925033	-0.0123184	-0.12937
661	C	0.249042	0.286441	-0.000467165	-0.0521303
662	U	0.423591	0.0279036	0.543353	-0.087127
663	G	0.00997443	-0.08472	0.0454166	0.331888
664	G	-0.155274	-0.0788626	-0.0147907	0.141115
665	C	0.0215046	0.0245536	0.0158116	-0.0518887
666	C	0.194496	0.545101	-0.00956304	-0.0719642
667	A	0.823473	0.935878	-0.0174673	-0.156029
668	C	0.144036	0.4655	0.0335421	-0.12363
669	U	0.360137	-0.186373	0.665582	-0.118405
670	G	0.233151	-0.0187796	0.0982874	1.11664
671	C	0.0414755	0.447941	-0.00760802	-0.325028
672	A	0.255858	0.554102	-0.0170498	-0.123934
673	A	0.593016	1.14558	0.0402138	0.0714504
674	G	0.224799	-0.0660012	0.0467764	4.06408
675	U	0.50919	0.00143275	0.553197	-0.212075
676	C	0.390948	0.606319	0.00157041	0.0648775
677	C	0.000864874	-0.0564624	-0.000890725	-0.0288061
678	G	1.21315	-0.0386216	0.172766	5.46399
679	U	0.30247	0.0160496	1.15557	-0.188768
680	A	1.03173	0.791467	0.00627747	-0.0482965
681	C	-0.00455671	0.381348	0.0320059	-0.0202023
682	A	0.498246	1.16702	0.0245737	-0.0671571
683	C	-0.0381438	1.04953	0.0263357	-0.0443235
684	A	0.798106	0.929507	0.00577721	-0.0890921
685	C	0.355062	0.827978	0.0607613	-0.108998
686	A	0.941965	0.890046	0.0358907	-0.109675
687	A	0.927227	1.55636	-0.051316	-0.0163791
688	G	0.424212	-0.0378098	0.0181454	0.775918
689	C	0.243117	0.390135	0.0316826	-0.156932
690	A	0.168188	0.220146	-0.0390159	-0.194146
691	G	-0.0719507	-0.101154	0.0394218	0.761704
692	G	-0.0256203	-0.151018	-0.17964	0.0816501
693	C	0.0534527	0.249548	0.0263591	-0.143833
694	A	0.478921	0.723261	0.0413385	-0.104682
695	A	0.783722	0.966058	-0.00134295	-0.219143
696	G	-0.142158	-0.0280097	-0.041354	0.447349
697	C	-0.174832	-0.0877843	0.0321733	-0.205227
698	A	-0.0430202	0.343421	-0.00978175	-0.065211
699	G	-0.14229	-0.0440019	0.0226311	-0.00194411
700	G	-0.139608	-0.0799787	0.00336962	0.00550713
701	A	-0.121733	0.0455188	0.00987354	-0.047051
702	C	-0.0474739	-0.122607	0.00765891	-0.0841046
703	U	0.747459	-0.0186672	0.691046	-0.0665848
704	U	1.33662	0.0424373	0.784597	-0.152627
705	A	0.56411	0.330167	0.0588789	-0.111025
706	U	0.176339	-0.0306006	0.463658	-0.168288
707	G	-0.0121783	0.0551714	0.0556889	0.200259
708	G	0.011517	-0.107851	0.158583	0.0637259
709	G	-0.0017537	0.0385997	0.153182	0.160351
710	C	1.96987	0.617622	0.388442	0.0594702
711	C	0.703317	1.36873	0.167258	-0.0337835
712	A	0.223171	0.220919	0.215458	-0.0355093
713	C	0.230783	-0.0317657	0.0317532	0.0378265
714	U	0.139933	-0.0625943	0.0210872	0.0377951
715	G	0.232154	-0.0678073	0.0865626	0.152311
716	A	0.291609	0.109703	0.0601204	0.0672307
717	U	0.261405	0.00853164	0.0654311	-0.000303844
718	C	0.319799	0.347546	0.151808	0.0693347
719	C	0.676614	0.781518	-0.0377978	0.0568532
720	U	0.290296	0.0313291	0.335212	0.0267785
721	C	0.266008	0.199559	-0.028442	0.0903223
722	U	0.719567	0.107262	0.42172	0.0256039
723	C	0.360838	1.90191	0.0259478	0.0464312
724	A	0.437465	0.48934	-0.0646838	-0.00308254
725	G	-0.0681572	-0.0802903	0.00134342	0.0435422
726	G	-0.125118	-0.0795306	0.0794646	-0.00170699
727	A	-0.0680376	0.0122483	0.154132	0.0125997
728	U	0.0608244	0.0602549	0.140401	-0.0123645
729	G	0.103521	-0.0959197	0.0715262	0.0055958
730	A	0.188263	0.1561	0.27777	0.0128501
731	G	1.50364	-0.0828931	0.323902	1.36182
732	U	0.563085	-0.0373061	1.09228	0.0115768
733	G	0.339091	0.020576	-0.0160587	0.50172
734	C	0.350167	0.372065	-0.0827	-0.0402457
735	A	0.940148	0.913445	-0.0107164	-0.0167057
736	G	0.189517	-0.00848381	0.0546979	2.58214
737	A	0.276091	0.620471	0.1205	-0.00654243
738	C	-0.01165	0.668465	0.000957796	-0.0189098
739	C	0.0581883	0.0594502	0.208171	-0.104485
740	G	0.139405	-0.0251593	0.177887	0.263566
741	U	0.087055	0.0250513	0.427681	-0.0163329
742	G	0.037498	-0.0669312	0.216097	0.0526564
743	C	0.055863	-0.0157583	-0.0321585	-0.014602
744	C	-0.127956	-0.0320711	-0.0664175	-0.0718532
745	A	-0.214392	-0.035899	-0.229671	-0.0194388
746	G	-0.141712	-0.0279218	-0.0172627	0.115575
747	A	-0.00811689	0.297881	-0.0326269	-0.0125923
748	A	0.248444	0.76035	-0.0534024	-0.0118373
749	A	0.75416	0.907749	-0.027465	0.0258674
750	A	0.890853	0.767418	0.0297736	-0.0146888
751	A	1.95173	1.05025	0.0209408	0.0698411
752	U	-999	-0.0209159	0.634928	0.0329377
753	G	-999	-0.230045	-0.0171851	0.365074
754	A	0.141159	0.423368	0.132688	0.472328
755	G	-999	-0.0701826	-0.375667	0.346792
756	A	0.913327	0.669142	-0.0544016	-0.0302565
757	U	0.232847	-0.0327028	0.175975	0.0877752
758	C	0.718223	1.62157	-0.11158	0.220837
759	U	1.02996	-0.0350287	0.740368	0.00127024
760	U	1.14569	-0.0746831	0.989492	-0.0624798
761	C	0.221691	1.37423	-0.304625	-0.037733
762	A	0.857947	1.4222	-0.155586	0.0111365
763	A	0.898714	0.988216	-0.0465106	-0.0867433
764	U	0.959019	0.191344	0.491305	-0.0919139
765	U	0.896947	-0.0808857	0.836001	-0.0883369
766	U	1.02124	0.145484	1.28908	-0.0221045
767	C	0.256912	0.941481	-0.111419	-0.0435852
768	A	1.12673	1.0114	0.515248	0.107253
769	G	0.678378	0.0121469	0.131493	1.21192
770	C	-0.00314284	0.371267	-0.0529771	-0.0369628
771	A	0.671872	0.776862	-0.0199788	0.00790943
772	U	0.543885	-0.0365497	0.634414	-0.0162156
773	U	0.678713	-0.0230348	0.651411	0.00243474
774	C	0.227278	0.543759	-0.0542504	-0.0268727
775	C	0.0814253	0.327083	-0.135165	-0.0553794
776	C	-0.0851161	0.663568	0.0570196	-0.0514309
777	A	-0.0315237	0.354472	-0.200562	-0.0281691
778	G	-0.0613524	-0.104969	-0.0694657	0.439836
779	G	-0.0340255	-0.100439	0.111581	0.186511
780	A	0.12132	0.694215	-0.0217271	-0.0337445
781	U	0.311499	0.0558769	0.458752	-0.0166921
782	U	0.34812	-0.140914	0.363296	-0.0237092
783	U	0.584587	-0.072838	0.471747	-0.0481132
784	C	0.0418808	0.634707	0.24364	-0.072731
785	U	0.084563	-0.059886	0.0578098	-0.059935
786	G	-0.0936744	0.049646	-0.27158	-0.0234957
787	C	-0.0182577	0.109212	0.077567	0.0101546
788	U	-0.0867531	-0.00624717	0.0217376	-0.0824088
789	C	-0.0676117	0.181137	0.0360835	0.0255121
790	U	0.0225516	-0.0698942	0.133475	-0.0432757
791	C	-0.0811399	0.246528	-0.0418535	-0.0213157
792	U	0.218579	-0.0812032	0.820939	-0.0402816
793	C	0.242479	0.257152	-0.00800415	0.0341775
794	G	0.35756	-0.1064	0.0600531	0.916485
795	C	-999	0.577211	-0.33873	-0.133621
796	A	0.112273	0.667577	0.533424	0.0393567
797	C	-0.114276	0.810698	-0.176708	-0.000798798
798	U	0.194361	-0.161286	0.115489	-0.0410708
799	U	0.433868	-0.102554	0.267046	0.0468412
800	G	0.711673	-0.0120848	0.155635	1.87678
801	A	0.363484	0.452363	-0.161434	-0.0536288
802	U	0.118439	0.14025	0.14313	-0.111463
803	C	0.128638	0.491692	-0.194594	-0.0166869
804	C	-0.0968895	0.900101	-0.15236	-0.148596
805	A	0.497256	0.758937	-0.181935	-0.06425
806	U	0.469165	0.0132415	0.255863	-0.126204
807	C	-0.072934	0.726695	-0.253462	-0.139616
808	A	0.61511	0.744613	0.150361	-0.0880984
809	U	0.432516	-0.173713	0.318996	-0.128813
810	U	0.696629	0.0131169	0.428085	-0.120621
811	G	0.0398721	-0.0493267	0.000595051	0.422528
812	C	-0.0741684	0.185296	0.279652	-0.0609198
813	U	-0.164819	-0.167206	-0.0679873	-0.0673043
814	C	-0.192112	-0.0353117	-0.200123	-0.0653134
815	U	0.0893826	-0.0694354	-0.0675958	-0.0752428
816	U	0.0429414	-0.250331	0.17678	-0.131442
817	U	1.18256	-0.00534654	1.04921	-0.051548
818	G	0.0880367	-0.0011894	-0.180814	0.353724
819	U	-0.111068	-0.154904	-0.0850639	-0.0475073
820	G	-0.0855655	-0.0941107	0.131237	0.156183
821	C	-0.162746	-0.00728627	-0.0948613	-0.0882892
822	U	-0.0658117	-0.148764	0.0271988	-0.0678063
823	G	-0.0889172	-0.130977	-0.126294	0.39802
824	C	-0.42143	-0.0869379	-0.203844	-0.126556
825	U	-0.383255	-0.342563	-0.397625	-0.0707293
826	G	-0.0264736	-0.0152707	-0.0621287	0.76888
827	U	-0.0322928	-0.149976	-0.0244199	-0.0686083
828	U	-0.0111664	-0.25722	-0.113754	0.00908874
829	U	-0.113527	-0.257125	-0.12687	-0.0461276
830	G	-0.207009	-0.164095	-0.287512	0.213662
831	G	-0.212004	-0.107998	-0.164581	0.15016
832	A	-0.139791	0.540762	-0.564545	-0.248874
833	A	0.208188	0.403388	0.219795	-0.117095
834	U	0.548032	0.0671107	0.544497	-0.0517098
835	U	0.865122	0.0490011	1.63161	-0.0741811
836	U	0.410774	0.114735	0.490842	-0.0239869
837	C	-0.0735954	0.143957	-0.100784	-0.0407047
838	C	-0.158652	0.165646	0.113724	-0.0257346
839	C	-0.192631	0.245801	0.145277	-0.0512494
840	U	0.336185	-0.13777	0.244377	-0.11629
841	U	2.2575	-0.123855	0.677483	-0.153985
842	U	0.856489	-0.128263	0.653896	-0.0240588
843	G	0.373637	-0.162252	-0.140369	1.36655
844	A	-0.204467	-0.06827	-0.32207	-0.153717
845	G	-0.184572	-0.0103994	-0.227761	-0.0283147
846	G	-0.554548	-0.245525	0.220055	-0.124072
847	A	-0.359359	-0.0185706	-0.223213	-0.149292
848	U	-0.443885	-0.225136	-0.274837	-0.269525
849	G	-0.150824	-0.123055	-0.278288	0.0419533
850	U	0.0805333	-0.235045	0.707163	-0.150871
851	U	0.249294	-0.1138	0.649689	-0.0264293
852	G	0.0246498	-0.145608	-0.00981784	0.620632
853	C	-999	-0.0303232	-0.196995	-0.181932
854	A	-0.291869	1.1904	-0.515309	-0.421369
855	C	0.45904	0.349842	-0.264777	-0.137942
856	A	0.951134	0.937559	-0.501878	-0.140392
857	U	0.226093	-0.0165832	0.793684	-0.092244
858	U	0.07673	-0.112078	0.0709829	-0.0921295
859	C	-0.0996283	0.109968	-0.220663	-0.0208353
860	U	-0.0688859	-0.133055	-0.0585245	-0.0519715
861	C	-0.325943	0.372998	-0.339544	0.00897099
862	U	0.148651	-0.179316	0.111984	-0.106358
863	C	-0.00696006	0.347324	-0.301109	-0.0773893
864	A	2.24646	0.720259	-0.276842	-0.0423171
865	U	0.0260851	-0.103029	0.974392	-0.0751105
866	A	0.189371	3.38952	-0.196359	-0.00412448
867	U	-0.0620774	-0.100927	0.312298	-0.0124121
868	G	-0.342722	-0.419174	0.0312865	0.398094
869	C	-0.0829888	0.0615982	-0.168827	0.0457313
870	A	0.053558	0.395124	-0.0772708	-0.0534961
871	A	0.0523711	-0.00756781	-0.250892	-0.358517
872	U	-0.0692484	-0.0384292	0.0897123	-0.0882102
873	C	-0.175766	0.276127	-0.175833	-0.0320187
874	C	-0.12852	-0.0181892	-0.351589	-0.433607
875	U	-999	-0.379615	0.0711954	-0.395852
876	U	0.060985	-0.219045	0.228233	-0.0346955
877	G	0.162647	-0.430249	-0.566671	0.922867
878	U	-999	-0.516015	-0.0995223	-0.945566
879	U	-0.35409	-0.256591	0.224721	-0.209342
880	C	-0.152629	0.00313251	-0.379748	-0.873932
881	U	-0.450089	-0.208312	0.182922	-0.47709
882	U	0.0964679	-0.126573	0.338618	-0.0485554
883	C	0.00113031	0.151173	-0.175088	0.173622
884	U	0.211263	-0.0704929	0.416971	-0.139032
885	U	0.196363	-0.0966585	0.605154	-0.0317195
886	C	-0.171679	0.240582	-0.241657	0.0843335
887	C	-0.368784	0.522663	-0.178492	0.0519042
888	A	0.148447	0.476384	0.0956221	0.545008
889	U	0.51779	-0.00797629	0.753754	-0.0852608
890	U	0.907321	0.0735292	0.739222	-0.0293838
891	U	0.601512	-0.174883	1.16331	-0.0986335
892	U	0.776978	-0.107869	0.914324	-0.068832
893	C	-0.0500751	0.593505	0.0759382	0.156149
894	G	0.365069	-0.0536242	-0.120107	1.78654
895	C	-0.0880639	0.787192	-0.174264	-0.137926
896	C	-0.027718	0.174559	-0.120741	-0.0390107
897	U	-0.0351301	-0.111726	0.24451	-0.0454014
898	C	-0.0434264	0.212871	0.0248804	0.0157667
899	U	0.101875	-0.089294	0.469648	0.000584075
900	C	-0.0708112	0.288142	-0.0347064	0.0958286
901	C	-0.148925	0.318282	0.225401	0.0653503
902	A	0.341795	0.432339	0.306274	0.122636
903	G	0.36218	-0.340909	0.212147	1.62275
904	A	0.40297	0.327591	0.0713787	-0.0604791
905	A	0.288294	0.499474	-0.426563	-0.146637
906	A	0.469921	0.387672	-0.264863	-0.132736
907	U	0.385026	-0.278314	0.476499	-0.165306
908	U	0.294649	-0.19638	0.939576	-0.192628
909	C	-0.204355	0.245711	-0.472323	-0.193398
910	C	-0.12619	-0.0729663	-0.268162	-0.125028
911	G	-0.221187	-0.101012	-0.352006	0.226336
912	G	-0.594369	-0.0565172	0.292947	0.439717
913	U	-0.271437	-0.286253	-0.0782135	-0.191193
914	C	-999	0.327793	0.0267497	-0.185999
915	G	-999	-0.430278	-0.432221	2.13733
916	U	-999	-0.481153	-0.525551	-0.303533
917	U	0.18148	-0.0428246	0.182232	0.0229491
918	G	-0.11587	-0.164271	0.0159207	2.46249
919	A	-0.203284	-0.0216139	0.613176	-0.193209
920	U	-0.176559	-0.117022	-0.178259	-0.0959572
921	C	0.0506516	0.31098	0.172231	-0.00890242
922	C	0.051745	0.06681	0.0257554	-0.0288607
923	C	-0.212955	0.957292	-0.276377	0.385639
924	U	0.108528	-0.379606	0.735305	-0.0820959
925	C	-0.428581	0.0934365	-0.184624	-0.105775
926	G	0.312465	-0.41393	0.509289	2.00821
927	U	0.420119	-0.286342	0.795069	0.0283823
928	U	0.541848	-0.467071	1.47572	-0.106674
929	U	1.03381	-0.0485262	1.38744	-0.038316
930	U	0.731335	-0.314762	1.9718	-0.0758469
931	A	0.642881	0.295719	-0.362112	-0.158978
932	U	0.780637	-0.0160563	1.24501	0.00601857
933	C	0.189717	0.521221	-0.308898	-0.007111
934	A	0.520176	0.54584	-0.146458	-0.032713
935	U	0.369892	-0.150199	0.722268	-0.0635769
936	C	0.00480432	0.493505	-0.171647	-0.115769
937	C	-999	-0.225989	-0.0189467	-0.374215
938	G	-0.00677859	-0.307366	-0.426958	1.06579
939	A	0.0285321	0.288705	-0.224442	-0.0676292
940	A	-0.127208	-0.0506032	-0.192392	-0.0437385
941	U	0.342517	-0.0515812	0.192326	0.0291189
942	C	-999	-0.287883	-0.0140224	-0.146746
943	A	-0.1028	-0.0417227	-0.39428	0.0261724
944	G	-0.203737	-0.156666	-0.0903728	1.14502
945	C	-0.396535	-0.0814845	-0.765508	-0.349356
946	U	-0.25556	-0.119872	0.0989519	-0.166717
947	C	-0.000776552	0.282763	0.0307539	0.29728
948	C	-0.286265	0.769999	-0.326622	0.911984
949	A	0.0816462	0.463195	-0.187062	-0.725458
950	U	0.552783	0.00913989	0.782812	0.173373
951	C	0.0499387	0.975732	-0.318856	0.0897566
952	A	-0.767552	0.705897	0.22444	-0.0687021
953	C	-1.09771	0.165274	-0.223029	0.534435
954	C	-999	0.187682	-0.409654	0.105566
955	A	-0.00975016	0.0775528	-0.706075	-0.595609
956	U	0.21573	-0.105779	0.695377	-0.240641
957	U	0.412079	-0.200971	0.709607	0.49494
958	G	0.623613	-0.224736	-0.149662	1.7227
959	U	0.428945	-0.197138	0.798681	0.18705
960	C	0.134707	0.512901	-0.343723	0.630464
961	C	-0.0945678	0.174037	-0.15718	0.0635998
962	C	-0.383715	0.117229	-0.165863	0.135172
963	U	-0.0283565	-0.0936822	0.563916	0.0446373
964	A	0.354855	0.476339	-0.288676	0.00815663
965	C	0.329574	-0.126882	0.110435	0.0127432
966	C	-0.170331	0.0466555	-0.578279	-0.0349272
967	C	-0.350731	1.51239	-0.448572	0.0110015
968	C	-0.00861881	0.70444	0.187262	-0.0827766
969	C	0.644836	0.596436	0.107762	0.00731307
970	U	0.124354	0.152576	1.33884	0.149679
971	U	0.0154418	0.00672957	1.53516	0.0626635
972	U	0.634552	-0.233933	2.77002	-0.0369259
973	A	1.05863	0.200006	0.07254	-0.0103573
974	C	0.653717	0.588188	-0.0796296	0.0036872
975	U	0.211216	0.623957	0.691845	-0.0127471
976	G	0.219991	0.207395	0.0184916	-0.0079445
977	C	0.433373	0.228538	0.0837836	-0.0123986
978	U	-0.11216	0.0463073	0.799359	-0.00924597
979	G	0.128386	0.229033	0.122079	0.36327
980	C	0.510825	0.388541	-0.0536797	0.0432778
981	A	0.866559	1.11379	-0.0563708	0.139025
982	C	0.400434	0.438896	0.0110936	-0.0119854
983	C	0.674752	0.618591	0.277645	-0.0259502
984	G	1.29196	-0.0742973	0.405547	1.16753
985	G	-0.0782279	0.0236411	0.0150407	1.41884
986	C	0.549559	-0.101182	-0.148604	-0.0333297
987	A	0.0215493	0.195723	0.0277715	-0.0367825
988	G	0.0637444	-0.0251134	0.106315	0.0145261
989	C	0.360495	0.413972	-0.0635616	0.0944897
990	U	0.415409	0.0432646	0.751814	0.0895633
991	C	0.30239	0.481363	-0.197133	-0.0335908
992	C	0.5755	0.375371	-0.466563	-0.0621574
993	A	0.874514	0.650171	0.0426493	0.0121435
994	G	0.615703	0.0549356	0.16396	0.953754
995	A	1.18031	0.605212	-0.175287	-0.0939823
996	U	0.804481	0.167585	1.41128	0.64543
997	C	0.635027	0.757129	0.0125876	-0.0511368
998	U	0.639094	0.20873	1.48716	-0.112612
999	C	0.322038	0.359986	-0.138231	-0.0630683
1000	C	0.486713	0.322708	-0.174499	-0.158823
1001	U	0.570251	0.0380132	1.16819	-0.0872824
1002	C	0.264812	0.192373	-0.114497	0.0478851
1003	G	0.563217	-0.147435	0.181302	0.593219
1004	G	0.305805	-0.153412	0.179477	0.158642
1005	G	-0.086085	-0.0762956	0.141263	-0.0440613
1006	A	0.182553	0.137219	-0.109066	0.0260197
1007	G	0.0159941	-0.0540508	-0.0837157	0.0161065
1008	A	0.104294	0.223101	-0.0116992	0.0351335
1009	G	0.0645487	-0.189707	-0.17547	0.557217
1010	U	1.03484	-0.274458	0.538838	-0.139942
1011	U	1.4434	0.152858	0.944494	0.110763
1012	G	0.673904	-0.0118436	0.273462	1.59915
1013	A	0.731325	1.10966	0.0221925	0.0338072
1014	C	0.152383	0.883875	-0.00684272	-0.0122594
1015	C	0.225476	1.36003	-0.105651	-0.0154406
1016	C	0.324649	0.709849	-0.0898011	-0.0211173
1017	U	0.703626	-0.0965037	0.838612	-0.0693283
1018	U	0.324547	-0.249413	0.410716	-0.068424
1019	G	0.106878	-0.0363745	0.0300693	0.215745
1020	C	-0.056748	-0.147936	-0.0672602	-0.10038
1021	A	0.21597	0.204043	-0.0758405	-0.0580672
1022	U	0.501173	-0.055084	0.2232	-0.0839949
1023	C	0.425731	1.56992	-0.127432	-0.0906653
1024	A	0.48211	0.566858	-0.136173	-0.0681142
1025	G	0.0769962	-0.207893	-0.024811	-0.00613385
1026	A	0.186111	0.15186	0.240215	-0.0538782
1027	G	0.0109233	-0.204419	-0.077477	-0.103041
1028	A	0.230826	0.342232	0.127934	9.2809e-05
1029	G	-0.00066899	-0.091787	0.0261936	0.00252362
1030	C	-0.142483	-0.0285945	-0.188252	-0.0967753
1031	A	-0.0768628	0.143951	-0.0127863	-0.0466512
1032	C	-0.00770691	0.24264	0.0340267	-0.0312602
1033	A	-0.0435539	0.0360475	-0.0536313	-0.0466713
1034	U	-0.00925851	-0.165906	0.0926265	-0.0480762
1035	C	-0.134653	-0.179947	-0.0421541	-0.0881404
1036	C	0.0354178	-0.0924946	-0.0978418	-0.0488823
1037	U	0.180512	-0.040613	0.201906	-0.0279421
1038	U	0.535084	-0.141323	0.446659	-0.0734159
1039	G	-0.000499092	-0.088199	0.0752026	0.00397249
1040	G	-0.0653581	-0.00790866	0.0947306	0.0218296
1041	G	0.0372142	0.0939308	0.0909303	0.114521
1042	U	0.0112327	-0.0173716	0.0569178	-0.027822
1043	C	0.156145	0.131171	-0.0966501	0.00704074
1044	C	-0.0700643	-0.0960707	-0.137694	-0.0582962
1045	A	-0.0575179	0.0387461	0.0328178	-0.0470836
1046	U	0.0750231	-0.0129719	0.299871	-0.052588
1047	U	0.140537	-0.0134079	0.215296	-0.0587392
1048	C	0.246935	0.721724	-0.0758046	-0.0334816
1049	C	0.225474	0.0721752	-0.0146608	-0.135842
1050	A	0.122673	0.055616	0.145967	0.0266865
1051	G	0.0193207	0.00313872	-0.0035601	0.00882063
1052	U	-0.0146409	-0.102646	0.128561	-0.101092
1053	A	0.0513646	0.612265	-0.268728	-0.114582
1054	C	0.263473	0.00672117	-0.073595	0.00547209
1055	G	0.11858	-0.0433376	0.049893	0.114487
1056	C	-0.0897207	0.0297948	-0.118291	-0.0926293
1057	A	-0.0640957	0.424951	-0.122202	-0.0976752
1058	C	-0.0599887	-0.0232069	0.00487235	-0.0526719
1059	G	-0.0222161	-0.239842	0.014499	0.219103
1060	A	0.0845798	0.659534	0.216622	-0.0649247
1061	G	-0.0685479	-0.130384	-0.0603253	-0.0651062
1062	A	-0.0611176	0.125866	0.00633014	-0.0424941
1063	G	-0.0401318	-0.0397778	-0.0281313	-0.00983198
1064	C	0.110925	0.0300632	-0.0418617	-0.0274087
1065	U	0.0582146	0.0159537	0.0582556	-0.0349353
1066	C	-0.0135908	0.717173	-0.0613031	-0.0116407
1067	U	0.120437	0.212666	0.285706	-0.0643612
1068	C	0.284724	0.00962659	-0.0374684	0.0829008
1069	G	0.507476	-0.041971	0.224475	0.875676
1070	U	0.552148	0.0651918	1.07439	-0.01381
1071	U	0.766129	0.0280038	0.986952	-0.0213631
1072	C	0.127148	0.535043	0.0120947	0.0132111
1073	U	0.324249	-0.025777	1.0982	-0.0761513
1074	C	-0.190934	-0.054734	-0.20787	-0.0687926
1075	U	-0.127942	-0.177741	0.114915	-0.0839232
1076	G	-0.161421	-0.141327	-0.0283035	0.0787721
1077	A	0.101141	0.0650147	-0.0908177	-0.0599257
1078	U	-0.294588	-0.259988	0.0252708	-0.0738851
1079	A	0.00643125	0.159475	-0.110574	-0.00203875
1080	U	-0.0910897	-0.288279	-0.0530824	0.00273953
1081	G	0.064995	0.117829	0.0676636	0.127743
1082	U	-0.116232	-0.0650766	-0.0190171	-0.0500421
1083	G	-0.208553	-0.131851	-0.0955266	0.00227305
1084	G	-0.0158182	0.0876265	0.0288441	0.0157621
1085	C	-0.0937185	-0.087267	-0.128562	-0.063716
1086	A	-0.121324	0.0555841	-0.0993321	-0.0627018
1087	U	-0.12176	-0.120863	-0.11645	-0.0875805
1088	C	-0.17626	0.21678	-0.286133	-0.125507
1089	A	0.37018	0.491428	-0.00766858	-0.119654
1090	U	0.350375	0.00174126	0.570108	-0.0226922
1091	U	0.982589	0.0449998	1.39935	-0.0700133
1092	U	0.70861	-0.0918288	1.57883	-0.112091
1093	A	1.04178	1.20887	-0.146254	-0.0465433
1094	G	0.777655	-0.0717247	0.330538	2.17557
1095	A	0.934929	1.02618	-0.0146378	-0.0234085
1096	U	0.744843	-0.0536586	1.22406	-0.086181
1097	U	0.566211	-0.15111	0.97137	0.55428
1098	G	0.847989	-0.252233	0.131585	5.27372
1099	G	0.473112	-0.143508	0.066393	3.27247
1100	A	1.03354	0.772391	-0.202367	-0.113641
1101	A	0.239089	0.265925	-0.0251629	-0.0366986
1102	U	-0.0647861	-0.0520719	0.00161514	-0.0475959
1103	G	-0.108623	-0.0788323	0.0328612	0.00894825
1104	C	-0.0678262	0.00167192	-0.00622519	-0.0149303
1105	C	-0.281675	-0.17386	-0.0904683	-0.0943572
1106	A	0.0585315	0.156336	-0.0105287	0.0281502
1107	U	-0.106607	-0.0754939	0.0278073	-0.0344953
1108	A	-0.0420654	0.0320894	-0.0295192	-0.0274982
1109	U	0.0622841	-0.115435	0.115881	-0.0441873
1110	C	0.184677	0.633023	-0.223753	-0.0616708
1111	A	-0.0188441	0.164711	-0.0650603	-0.0108935
1112	U	-0.154558	-0.0993866	-0.0907977	-0.0490737
1113	C	-0.223355	-0.206693	-0.201854	-0.0655374
1114	A	-0.150526	0.0358216	-0.0793837	-0.0300534
1115	G	-0.114337	-0.185101	-0.10527	-0.0178447
1116	G	0.165313	0.0848288	0.0783836	0.204925
1117	U	0.0572537	-0.113236	0.1235	0.0619708
1118	G	-0.039006	-0.0541413	0.0200397	0.118818
1119	G	-0.113995	-0.138079	0.0490626	0.231125
1120	G	-0.0251406	-0.0142946	0.0446078	0.303344
1121	U	-0.157116	-0.31857	-0.10091	-0.0703592
1122	A	-0.0825049	0.451056	-0.242855	-0.108098
1123	A	0.123989	0.397671	-0.045304	-0.0373967
1124	G	-0.0230907	-0.116046	0.0210266	0.326478
1125	A	-0.028159	0.332496	-0.115321	-0.0963632
1126	C	0.408585	0.259034	-0.100707	-0.0155473
1127	C	0.168949	0.986747	-0.151117	0.0562264
1128	A	0.0400111	0.300375	0.0834235	-0.0603886
1129	G	-0.112951	-0.224606	-0.0332078	0.307739
1130	C	-0.338287	0.0784581	-0.308881	-0.118472
1131	A	-0.00544587	0.408387	-0.238859	-0.00374236
1132	G	0.13158	-0.161359	0.0400176	0.710316
1133	U	0.310335	-0.19424	0.237035	-0.0592574
1134	U	-0.0148454	-0.261915	-999	-0.0574878
1135	G	-0.411818	-0.169422	-999	0.236143
1136	C	-0.174275	-999	-999	0.0637395
1137	G	-999	-999	-999	0
1138	U	-0.239419	0	-999	-0.0382038
1139	C	0.0471909	0.00135073	-0.0384626	0
1140	C	0.100471	0.211667	-0.0650492	0.252342
1141	U	0.0948924	-0.0997487	0.157492	0.0137136
1142	C	0.0974013	0.717523	-0.0798942	2.50125
1143	U	0.289251	0.353147	0.356175	0.124371
1144	C	0.0660571	0.380525	-0.0746258	0.0289769
1145	C	-0.0962681	0.693504	-0.141246	-0.0201767
1146	A	0.494112	0.870667	-0.102698	-0.0433491
1147	U	0.560502	-0.160373	0.70565	-0.113834
1148	U	0.861534	-0.0438243	1.32048	0.0514549
1149	G	0.379571	-0.0634867	0.0605485	1.39057
1150	U	0.349581	-0.0942637	1.05369	-0.0080503
1151	U	0.436496	-0.0480791	0.782474	0.0327262
1152	C	0.283719	0.246254	-0.0841512	2.42556
1153	G	-0.0860715	0.048278	-0.193557	4.97147
1154	C	0.29766	0.242119	-0.143353	-0.0524322
1155	U	0.698923	-0.0320615	0.602116	0.023805
1156	U	0.285895	-0.0913468	0.804878	0.0892644
1157	G	0.0815265	0.017357	-0.00694801	1.87156
1158	A	-0.033824	0.160804	-0.104414	-0.0649209
1159	C	-0.125292	0.15944	-0.119886	-0.151295
1160	G	-0.152629	-0.0478764	-0.0949893	1.35277
1161	C	-0.281959	0.151217	-0.418966	-0.163592
1162	C	-0.0193936	0.44291	-0.460913	-0.15012
1163	A	0.152531	0.447886	-0.162712	-0.0377311
1164	A	0.186289	0.462447	-0.114497	-0.00347563
1165	A	0.306911	0.681164	-0.140446	0.0689706
1166	U	0.303337	-0.0588311	0.53798	-0.0379308
1167	C	0.11297	0.481214	0.144223	0.0694985
1168	C	0.115959	0.846723	0.547185	0.0895571
1169	U	0.373638	0.100056	1.41241	-0.00409162
1170	C	0.0421753	0.912532	0.271756	-0.00241539
1171	C	0.0934382	0.378608	-0.128895	-0.159747
1172	U	0.471842	0.01063	0.524245	-0.0599635
1173	G	0.45209	-0.371546	-0.345707	1.75338
1174	A	0.607172	0.324098	0.257401	-0.220746
1175	U	0.316244	0.00215116	0.644297	-0.0254113
1176	C	0.205419	0.664838	-0.446765	-0.107518
1177	U	-0.0561817	-0.0242051	0.623799	-0.0913002
1178	C	-0.0969162	0.954182	-0.107408	-0.0341249
1179	C	-0.0870074	1.18627	-0.0633319	0.0584763
1180	U	-0.398724	-0.0602633	0.618137	-0.0628503
1181	C	0.0136501	0.557351	0.00746106	0.0637094
1182	U	-0.101724	-0.249984	0.348084	-0.0273441
1183	U	0.205661	-0.148193	0.46754	-0.0381933
1184	U	0.255396	0.0830956	0.522873	0.101797
1185	G	0.0722273	-0.150057	-0.0543463	0.800012
1186	U	-0.0499185	-0.209603	0.172735	-0.0530541
1187	C	0.0544669	0.0171752	-0.0330659	-0.0072801
1188	G	0.179176	-0.107438	-0.042285	5.2362
1189	U	0.350651	-0.151682	0.326174	-0.0217541
1190	A	0.827235	0.585973	-0.171838	-0.0147322
1191	C	-0.116312	0.363561	-0.23522	0.00228199
1192	A	0.305876	0.467262	-0.161596	0.0617625
1193	G	0.330793	-0.16027	-0.0194378	1.60536
1194	A	0.360962	0.438645	-0.175089	-0.0377002
1195	A	0.479565	0.350104	-0.104327	-0.00346127
1196	U	0.736074	-0.0551635	0.625542	0.0185702
1197	U	0.869817	-0.169897	0.673701	0.000864252
1198	A	0.618885	0.680301	0.0265141	-0.0118128
1199	G	-0.234481	-0.17331	-0.0693577	0.434633
1200	C	-0.118775	-0.00674003	0.0161678	0.00697378
1201	U	-0.264363	-0.154589	-0.0273842	0.178818
1202	C	-0.165104	0.078899	-0.012815	-0.0174645
1203	U	-0.104545	-0.338816	0.111708	0.0500629
1204	C	-0.155143	-0.136288	-0.128701	-0.0252612
1205	U	0.159415	0.13349	0.362285	0.0347506
1206	C	0.0493261	0.431	-0.11468	-0.00188797
1207	A	0.15866	0.530565	-0.0881355	0.106183
1208	C	-0.144351	0.38962	-0.217277	0.182298
1209	C	-0.283409	0.072412	-999	0.0370981
1210	C	-0.0956484	0.263806	-999	0.202288
1211	A	0.471273	0.238681	0.0188136	-0.0041526
1212	U	0.614765	-0.0110816	0.483381	0.0764456
1213	U	0.777444	-0.0521768	0.938004	-0.0573058
1214	U	0.399695	0.193129	0.878371	-0.0270843
1215	C	-0.0186986	0.592994	-0.128152	-0.0539652
1216	C	-0.0751755	0.264017	-0.0916442	0.0716198
1217	C	-0.0581228	0.0772891	-0.274405	0.0645314
1218	G	0.210647	-0.227569	-7.87207e-05	3.17217
1219	U	0.207123	-0.0761935	0.334047	0.24949
1220	C	-0.0692475	0.175077	-0.055344	-0.0137592
1221	U	0.0205016	0.129429	0.527476	-0.00645873
1222	C	0.0846727	0.516232	-0.14837	0.0105124
1223	U	0.115306	-0.0594098	0.436784	-0.0846559
1224	C	0.0180334	0.126113	-0.0566206	-0.0162019
1225	C	0.150869	0.319607	-0.0730004	0.0116152
1226	U	0.19161	0.210933	0.384187	-0.0585996
1227	C	0.0480412	0.819184	-0.00132548	-0.0224157
1228	C	0.0673813	0.331915	-0.230525	0.0311288
1229	G	0.405114	-0.0467618	-0.116625	2.54735
1230	A	0.619	0.356938	-0.208867	-0.0550852
1231	U	0.755173	-0.0135424	0.130914	-0.106809
1232	A	0.861266	0.919948	-0.260811	-0.0455157
1233	A	0.841182	0.880533	-0.234588	-0.0810275
1234	A	0.76161	0.581116	-0.127858	-0.0424962
1235	U	0.758739	-0.127985	0.362395	-0.0602131
1236	U	0.555531	-0.088808	0.157778	-0.10181
1237	G	0.130792	-0.00883619	-0.0587835	0.0968139
1238	G	-0.0486769	0.0658633	0.0400756	0.0566379
1239	A	-0.0588919	0.0933525	-0.00987442	-0.00829395
1240	C	-0.0572531	0.00533587	-0.0567494	-0.00832218
1241	C	-0.0445116	-0.0253636	-0.0530026	-0.00518626
1242	U	-0.0574705	-0.0752847	-0.0789495	-0.0174262
1243	C	-0.106333	-0.0179943	0.00743539	-0.039374
1244	C	-0.0961295	0.0189024	-0.0522831	-0.023832
1245	A	-0.0908402	0.0116279	-0.0823021	-0.039492
1246	G	0.0325995	-0.0179444	-0.117887	0.29854
1247	U	0.177988	0.231174	0.10813	-0.0453078
1248	C	0.321079	1.45592	-0.0479029	0.0528153
1249	U	0.798437	0.258831	0.917858	-0.0473825
1250	U	0.699621	0.231273	1.15024	-0.053156
1251	C	0.397715	0.442605	-0.0623308	0.0423286
1252	U	0.502533	-0.00261574	1.10262	-0.0110555
1253	U	0.390334	-0.0266129	0.842862	-0.042661
1254	C	0.0680661	0.148666	-0.253283	-0.0326051
1255	G	-0.102881	-0.0522564	0.000248052	0.0572164
1256	G	-0.153843	0.149756	-0.0749269	0.0251869
1257	G	-0.101615	0.212412	-0.0226935	0.0587634
1258	U	0.190663	0.537362	0.110254	-0.036424
1259	C	0.286542	0.785941	-0.107514	-0.00654801
1260	C	0.428886	0.323781	0.147879	0.027475
1261	U	0.324311	-0.00461513	0.698372	-0.0378295
1262	U	0.489029	0.00287406	1.25589	-0.0172141
1263	U	0.45467	-0.0253441	0.662204	-0.0237424
1264	C	-0.0728608	-0.0538187	-0.00750524	-0.012537
1265	C	-0.0858258	0.058037	-0.0391168	-0.0310177
1266	C	0.028289	1.3814	-0.0424725	0.0228316
1267	G	0.0474585	0.359047	-0.0659697	0.453447
1268	C	0.0431898	2.12027	-0.164333	0.0229403
1269	A	-0.0305014	1.15668	-0.137843	-0.0657641
1270	C	-0.084115	0.140126	-0.0969122	-0.0434983
1271	U	-0.0748268	-0.00483067	-0.0174227	-0.0730195
1272	G	-0.075863	-0.0910856	-0.0702303	0.00867457
1273	G	-0.119807	-0.06612	-0.0721221	0.019095
1274	G	-0.124161	-0.0578157	-0.049108	0.030562
1275	G	-0.0087982	-0.0771527	-0.0740341	-0.0015352
1276	U	0.156501	-0.0121609	1.20382	0.027108
1277	G	-0.0247885	-0.0948114	-0.112481	0.0379585
1278	U	0.0304185	-0.150192	0.173555	-0.0435595
1279	U	-0.096532	-0.0563564	0.0542213	-0.0263186
1280	C	-0.131563	0.00462846	-0.075868	-0.01014
1281	U	0.418596	-0.0067989	0.250122	-0.061354
1282	U	0.487656	0.0384188	0.45872	-0.122482
1283	C	0.0740374	0.381683	-0.0836611	-0.0114992
1284	C	-0.143143	0.590912	-0.124851	-0.125555
1285	A	-0.0365356	0.271881	-0.136747	-0.0510634
1286	G	-0.463323	-0.22873	-0.16957	0.283216
1287	G	-0.116226	-0.223096	-0.0432277	0.378203
1288	U	0.141173	-0.14364	0.889456	-0.121942
1289	A	-0.193984	-0.0413041	-0.137076	-0.04411
1290	U	-0.290351	-0.180868	-0.151104	-0.0946712
1291	C	-0.521743	-0.395292	-0.18944	-0.135704
1292	U	-0.12819	-0.152625	0.0131417	0.0441744
1293	G	-0.226677	-0.173817	-0.106427	0.793692
1294	U	-999	-0.217196	-0.0513731	0.010843
1295	U	7.9033e-05	-0.164065	-0.0860864	-0.122527
1296	C	-0.118845	-0.279794	-0.110409	-0.023546
1297	C	0.151495	-0.143294	-0.158314	0.137459
1298	U	-0.239705	-0.201865	0.0465394	-0.0646725
1299	U	-0.301811	-0.183508	0.0913146	-0.140042
1300	C	-0.108464	-0.0434089	-0.0422257	-0.0683832
1301	U	0.4762	-0.0539517	0.374071	-0.0257175
1302	U	0.496888	-0.16968	0.709432	-0.163011
1303	U	0.622989	-0.00623598	0.912363	-0.0838083
1304	C	0.109495	0.759025	-0.055559	-0.109673
1305	A	0.580093	0.984593	-0.176685	-0.0925716
1306	U	-0.0355088	-0.204318	0.574006	-0.241491
1307	C	0.273035	0.487046	-0.109809	0.0142259
1308	A	1.25149	0.772561	-0.174754	-0.0836751
1309	A	0.01272	0.214359	-0.128625	-0.0989437
1310	A	-0.00520644	0.128945	-0.115196	-0.123421
1311	U	-0.167589	-0.0813061	0.00576774	-0.0640618
1312	G	-0.270336	-0.162127	-0.108275	0.345385
1313	C	-0.43163	-0.123825	-0.174965	-0.0931561
1314	A	-0.384278	-0.00245728	-0.127566	-0.149037
1315	G	-0.236519	-0.0507426	-0.0835073	-0.0772427
1316	A	-999	0.0763511	-0.0962775	-0.0659044
1317	G	-0.0625151	-0.081695	-0.290491	-0.291694
1318	A	-0.159071	0.0785703	-0.0557772	-0.0874746
1319	G	-0.147922	-0.0184035	-0.0311949	0.0817967
1320	U	-999	-0.154181	-0.0584169	-0.178975
1321	A	0.144173	0.568187	-0.153742	-0.0943996
1322	C	-999	0.0934017	-0.173702	-0.0970526
1323	C	0.00604258	0.109438	0.0207987	-0.0680998
1324	A	0.263919	0.531238	-0.0987478	0.124093
1325	U	-0.0205096	0.0200345	0.547495	-0.0360147
1326	U	0.559535	0.155675	0.997283	-0.0918331
1327	C	-0.0530982	0.248164	-0.0379855	-0.0334189
1328	U	0.190399	0.00985724	0.707902	-0.096528
1329	C	-0.0462529	0.675899	-0.0673969	0.00317528
1330	U	0.253579	0.385988	0.773605	-0.146986
1331	C	0.146619	0.0080265	-0.0826732	-0.0789425
1332	U	0.595029	-0.104875	0.907691	-0.136767
1333	A	1.14465	0.914107	-0.146065	-0.140172
1334	U	0.929573	-0.0174629	1.15745	-0.0610563
1335	U	1.32023	-0.346717	1.20915	1.285
1336	G	0.277983	-0.272872	0.257372	2.04094
1337	U	0.963292	0.00479662	1.39393	-0.0103418
1338	U	1.14945	-0.126081	1.25031	-0.130415
1339	A	1.42186	0.72584	-0.128506	-0.119473
1340	U	0.813246	-0.070027	1.10222	-0.128751
1341	G	-0.0796626	-0.129956	-0.0757088	1.37691
1342	C	-0.247407	-0.0415464	-0.0707947	-0.187784
1343	U	-0.0568568	-0.0935296	0.0640785	0.134478
1344	G	0.0320961	-0.135318	-0.0687747	3.14474
1345	U	0.292544	-0.147289	0.338076	-0.112467
1346	U	0.505054	-0.113851	0.595008	-0.0555996
1347	C	0.0757809	0.367181	-0.0968696	0.000657962
1348	U	0.229979	-0.319567	0.722796	-0.0483553
1349	G	0.155228	-0.122262	-0.0581596	1.96908
1350	G	0.124064	-0.135352	-0.0387547	1.84107
1351	A	0.0775816	0.179682	-0.0982759	-0.0896605
1352	U	-0.0347806	-0.251513	0.158536	-0.121789
1353	C	-0.11002	-0.00570267	-0.0810547	-0.0450078
1354	A	-0.190159	0.117458	-0.0644182	-0.0887691
1355	G	-0.152579	-0.176971	-0.0628485	0.58642
1356	C	-0.143162	-0.0555537	-0.0440773	-0.0951698
1357	C	-0.0239907	0.210953	-0.0245843	0.0448458
1358	U	0.035031	-0.0403607	0.405396	-0.0406187
1359	C	-0.113856	0.496035	-0.1202	-0.00649188
1360	C	-0.0993541	0.143963	-0.0441356	-0.00887134
1361	C	0.0110788	0.52103	-0.0272002	0.0107034
1362	U	0.327363	-0.132432	0.695224	-0.108243
1363	U	0.0597929	-0.251287	0.886573	-0.323582
1364	C	-0.00682037	0.253361	0.0590526	-0.109586
1365	A	0.429465	0.43872	-0.0988986	-0.0998189
1366	U	0.581819	-0.249608	0.785367	-0.127455
1367	A	1.47103	0.864582	-0.0562655	0.0607232
1368	G	1.11134	-0.0481354	0.353005	3.40909
1369	U	0.0362649	-0.0860133	0.280167	-0.0366118
1370	C	-0.144279	-0.0141473	-0.0520221	-0.0960899
1371	A	-0.180816	0.0322834	-0.0703011	-0.133599
1372	C	-0.141204	-0.0422711	-0.0548151	-0.0596618
1373	U	-0.244992	-0.186574	0.0191306	-0.0995973
1374	G	-0.158673	-0.1617	-0.0609455	0.306366
1375	A	-0.228873	-0.0442318	-0.0755371	-0.0987849
1376	G	-0.208751	-0.186007	-0.0390749	0.226251
1377	U	0.0803169	-0.147678	0.12948	-0.0956405
1378	U	1.15469	-0.134474	0.70999	-0.0841091
1379	U	0.243301	-0.168974	0.405252	-0.123363
1380	G	-0.307412	-0.265309	-0.045451	0.415342
1381	A	-0.0777199	0.100582	-0.0476229	-0.0444315
1382	G	-0.175002	-0.106272	-0.0281637	0.222941
1383	U	-0.152427	-0.122269	0.00189175	-0.0820177
1384	U	-0.251304	-0.175739	-0.0259851	-0.160509
1385	C	-0.354264	-0.234239	-0.0813069	-0.126197
1386	U	-0.0381468	-0.00444791	-0.000376282	-0.0111364
1387	G	-0.170262	-0.288166	0.00405756	0.0904778
1388	U	0.275738	-0.125983	1.12297	-0.0553323
1389	G	0.491237	-0.07998	-0.0344656	0.259309
1390	C	-0.419016	0.385812	-0.124379	-0.237918
1391	A	0.126528	1.17164	-0.0434595	-0.029426
1392	C	-0.474642	0.0579564	-0.0679342	-0.171518
1393	A	-0.118507	0.167116	-0.0797977	-0.112179
1394	U	-0.24374	-0.435084	-0.0862896	-0.31421
1395	C	-0.250345	-0.349189	-0.107367	-0.230724
1396	U	-0.0793023	-0.0518105	0.0218724	-0.0772454
1397	G	-0.141301	-0.14887	-0.0380635	0.182797
1398	U	-0.0219899	-0.58301	-0.0999995	-0.0289502
1399	A	0.926729	0.743701	-0.0361659	-0.0139212
1400	U	0.094092	-0.181123	1.0814	0.209169
1401	G	0.114196	-0.318585	-0.0468809	1.23476
1402	U	-0.39768	-0.418349	0.116636	0.186786
1403	A	-0.0823874	-0.0438924	-0.110573	0.122383
1404	G	0.114671	0.0202642	0.00432431	1.29808
1405	A	0.00376887	-0.267284	-0.0696894	0.127439
1406	A	-0.0108663	0.185063	-0.0927595	-0.132034
1407	C	-0.0562104	-0.00228011	-0.102185	-0.067632
1408	C	-0.0617845	0.0757943	-0.0298853	-0.0676762
1409	U	0.167531	-0.205802	0.732106	-0.163181
1410	C	-0.164292	0.447174	-0.118841	-0.148764
1411	C	-0.270909	-0.210413	-0.0906028	-0.272095
1412	C	0.0228096	0.567778	-0.0470917	-0.0218737
1413	A	0.420114	0.90285	-0.0506501	-0.154173
1414	A	1.21061	0.90876	0.00564524	0.0769328
1415	U	1.48462	-0.0838771	1.23672	0.154637
1416	G	0.508407	-0.0137016	0.264091	2.98427
1417	C	0.127176	0.532365	-0.0626298	0.073483
1418	C	0.24101	1.32274	-0.0232813	0.0864109
1419	A	0.701426	1.64269	-0.0607165	-0.0903663
1420	C	0.169322	-0.0693001	0.0107292	0.0512153
1421	U	1.02223	0.0402535	1.37789	-0.03611
1422	A	1.05114	1.30918	-0.023749	-0.0373228
1423	A	0.790197	1.49692	-0.0395234	-0.0599331
1424	C	-0.0759067	1.38247	-0.0503145	-0.0201599
1425	C	0.130049	0.655494	-0.022897	-0.0251794
1426	A	0.650791	1.48418	-0.0110631	0.0236879
1427	U	0.452824	-0.0960549	0.689638	-0.220277
1428	U	0.0411718	-0.0307526	0.594279	-0.0760806
1429	C	0.0664374	0.154611	0.000998319	0.00689527
1430	U	0.184796	-0.0505066	0.511946	-0.0760881
1431	U	0.235544	0.840294	0.574231	-0.144708
1432	C	0.0591679	0.185421	-0.0302475	-0.0738508
1433	C	0.0212133	0.272691	-0.00724971	-0.058558
1434	A	0.135278	0.8131	-0.0188761	-0.0862598
1435	A	-0.030351	0.163729	-0.0322688	-0.088536
1436	C	-0.241358	-0.169192	-0.053086	-0.188282
1437	A	-0.237987	-0.127469	-0.0333968	-0.144511
1438	G	-0.224436	-0.159083	-0.0631991	-0.0498747
1439	A	-0.173664	-0.0132461	-0.0339916	-0.0792562
1440	U	-0.0683688	0.0110616	0.0125962	-0.0673365
1441	G	-0.0620542	0.191988	-0.0178529	0.14064
1442	C	-0.095015	5.31195	-0.0181569	0.0254929
1443	C	-0.15231	0.172003	-0.0189578	-0.0440468
1444	C	-0.367767	-0.129446	-0.0659004	-0.225396
1445	U	-0.0329637	0.0403643	0.0715523	-0.0169611
1446	G	-0.0590631	-0.116313	-0.00815094	0.414085
1447	A	-0.0673959	0.137137	-0.0221437	-0.180943
1448	U	-0.0484181	-0.118652	0.184542	-0.159341
1449	C	-0.0684981	-0.0158654	-0.0188152	-0.0409029
1450	U	-0.112418	-0.163984	0.171884	-0.122408
1451	C	-0.17625	-0.153162	-0.0280339	-0.186567
1452	A	-0.050943	0.506683	-0.0142093	-0.108619
1453	G	0.434175	-0.223554	0.0662784	1.20621
1454	U	0.859086	-0.141018	0.780013	-0.112585
1455	A	0.751901	0.443737	-0.0257763	-0.249551
1456	G	0.238672	-0.170965	-0.0154017	0.838458
1457	C	-0.166115	-0.131613	-0.0361405	-0.218617
1458	A	-0.19145	-0.0448867	-0.031058	-0.101623
1459	U	-0.0447478	-0.0983737	0.173863	-0.0854979
1460	U	0.0289858	0.0383388	0.135972	-0.131453
1461	C	-0.0829131	0.00680221	0.2263	-0.113302
1462	U	-0.211335	-0.0427019	-0.14444	-0.191582
1463	G	-0.187296	-0.193264	0.0066648	-0.146415
1464	G	-0.203336	-0.135466	-0.0242283	-0.152706
1465	C	-0.216417	-0.175679	-0.00377641	-0.160007
1466	G	-0.176521	-0.101691	0.00648332	0.0834297
1467	U	0.0132575	-0.058994	0.509602	-0.0994054
1468	U	0.327818	-0.0698655	0.30605	-0.132449
1469	C	0.238597	0.0716518	0.00168203	-0.0729735
1470	C	0.0733918	0.170249	0.0195425	-0.0151599
1471	C	-0.101643	0.249057	0.0292203	-0.0143729
1472	C	-0.0837311	0.14638	0.103459	-0.135545
1473	A	-0.522803	0.0580479	0.0473799	0.0461754
1474	C	-0.0965519	-0.00848031	-0.0120571	-0.119142
1475	C	-0.30969	-0.215524	-0.0126644	-0.0510179
1476	A	-0.340333	-0.13209	-0.00915571	0.0923446
1477	G	-0.0878944	-0.0835574	0.203663	1.26672
1478	U	0.498036	-0.0443837	0.952727	0.110967
1479	U	0.69281	0.011225	1.26015	-0.105269
1480	U	1.0859	0.236612	1.03655	-0.202863
1481	C	0.441954	0.131442	-0.00588939	-0.0513463
1482	C	0.0908503	0.320361	0.001059	-0.0340078
1483	A	-0.0400531	0.331592	0.00438966	-0.0823836
1484	U	-0.0939127	0.0134091	0.0676082	-0.0908721
1485	C	-0.163392	-0.114239	-0.0132085	-0.167826
1486	U	-0.30469	-0.104242	0.131151	0.0417982
1487	G	0.0774732	0.0326981	0.114951	1.36231
1488	U	0.412366	0.0383876	0.680234	-0.268232
1489	U	0.666523	0.184052	1.955	-0.258199
1490	C	1.26863	0.53912	-0.0196116	-0.176219
1491	A	0.564218	1.01046	0.0575339	-0.0595207
1492	U	0.830586	0.826091	2.22994	-0.316073
1493	A	0.936022	0.905038	0.000739927	-0.24978
1494	A	0.942926	0.521067	0.00740868	-0.0909207
1495	G	0.4387	-0.0441603	-0.0819403	0.0783073
1496	A	0.0045376	-0.139585	0.0394619	-0.0525958
1497	U	-0.157982	0.117287	0.0618393	-0.132382
1498	C	-0.114998	0.487368	0.0427161	0.0709671
1499	G	-0.0498904	0.217791	0.113226	1.28279
1500	U	-0.0384389	0.513829	0.610272	-0.0276402
1501	U	0.169782	-0.276168	0.824155	-0.105625
1502	U	0.353752	0.244269	0.236479	-0.172587
1503	G	0.310483	-0.115307	0.05	-0.234271
1504	G	0.0459702	0.051543	0.259	-0.175772
1505	U	-0.09287	-0.0360009	0.047	-0.0368275
1506	G	0.0216412	-0.139993	-999	0.103518
1507	C	-0.014459	0.185785	-999	0.0835233
1508	C	0.0951985	0.563737	-999	-0.025098
1509	U	0.175929	0.543362	-999	0.368851
1510	U	0.227927	0.319608	-999	-0.259242
1511	G	0.834307	-0.0861255	-999	2.05326
1512	A	1.53784	0.515234	-999	-0.770828
1513	G	0.81655	-999	-999	0.462238
1514	A	1.09921	-999	-999	-0.976666
1515	C	-999	-999	-999	1.0947
1516	G	-999	-999	-999	0.235626
1517	C	-999	-999	-999	-0.208739
1518	C	-999	-999	-999	0.0741835
1519	A	-999	-999	-999	-999
1520	U	-999	-999	-999	-999
1521	G	-999	-999	-999	-999
1522	A	-999	-999	-999	-999
1523	U	-999	-999	-999	-999
1524	G	-999	-999	-999	-999
1525	U	-999	-999	-999	-999
1526	U	-999	-999	-999	-999
1527	G	-999	-999	-999	-999
1528	A	-999	-999	-999	-999
1529	U	-999	-999	-999	-999
1530	G	-999	-999	-999	-999
1531	U	-999	-999	-999	-999
1532	C	-999	-999	-999	-999
1533	A	-999	-999	-999	-999
1534	C	-999	-999	-999	-999
1535	U	-999	-999	-999	-999
1536	C	-999	-999	-999	-999
1537	G	-999	-999	-999	-999
1538	G	-999	-999	-999	-999
1539	U	-999	-999	-999	-999
1540	G	-999	-999	-999	-999
1541	A	-999	-999	-999	-999
1542	G	-999	-999	-999	-999
1543	U	-999	-999	-999	-999
1544	G	-999	-999	-999	-999
1545	A	-999	-999	-999	-999
1546	U	-999	-999	-999	-999
1547	U	-999	-999	-999	-999
1548	A	-999	-999	-999	-999
1549	U	-999	-999	-999	-999
1550	C	-999	-999	-999	-999
1551	U	-999	-999	-999	-999
1552	A	-999	-999	-999	-999
1553	C	-999	-999	-999	-999
1554	C	-999	-999	-999	-999
1555	C	-999	-999	-999	-999
1556	U	-999	-999	-999	-999
1557	G	-999	-999	-999	-999
1558	C	-999	-999	-999	-999
1559	U	-999	-999	-999	-999
1560	U	-999	-999	-999	-999
1561	U	-999	-999	-999	-999
1562	U	-999	-999	-999	-999
1563	G	-999	-999	-999	-999
1564	C	-999	-999	-999	-999
1565	U	-999	-999	-999	-999

## Sheet: vRNA5 in 23C
vRNA5 in 23oC
Position	Base	SHAPE reactivity	DMS reactivity	CMCT reactivity	kethoxal reactivity
1	A	-999	-999	-999	-999
2	G	-999	-999	-999	-999
3	U	-999	-999	-999	-999
4	A	-999	-999	-999	-999
5	G	-999	-999	-999	-999
6	A	-0.0984113	-999	-999	-999
7	A	-0.0313933	1.27143	-999	-999
8	A	-0.0475094	0.37847	-999	-999
9	C	-0.0643233	0.362906	-999	-999
10	A	-0.0685941	0.294524	0.0401766	0.110996
11	A	-0.195768	0.089797	-0.0113936	-0.135709
12	G	-0.0798615	-0.0757813	-0.029176	0.0250085
13	G	0.305746	-0.0863281	0.00716948	0.0697124
14	G	0.521609	-0.0898047	0.0572158	-0.000489545
15	U	0.311139	0.0421503	0.273942	-0.453954
16	A	0.527866	0.305536	0.558672	0.0165221
17	U	0.528097	-0.0574201	0.324194	-0.142058
18	U	0.359679	-0.0278022	0.831506	-0.0088914
19	U	-0.113899	-0.0429131	1.16576	-0.0203406
20	U	-0.50446	-0.130947	1.20075	-0.131877
21	U	-0.151244	-0.0748609	1.16438	-0.156198
22	C	-0.0719795	0.453041	0.0102205	-0.139061
23	U	0.333338	-0.0169131	0.904616	-0.240749
24	U	0.647324	-0.00134136	1.23944	-0.256116
25	U	0.641856	0.0756379	0.857622	-0.355632
26	A	0.631156	0.594334	0.00889564	-0.365516
27	A	0.432245	0.393728	0.068163	-0.221838
28	U	0.538182	-0.0678299	0.513944	-0.174209
29	U	0.185186	-0.0427341	0.645996	-0.145044
30	G	0.00911528	-0.0639934	0.0910269	0.609183
31	U	0.0942785	0.0434396	0.540898	-0.402597
32	C	0.119433	0.49967	-0.0382157	-0.223911
33	A	0.17809	1.27731	0.0150808	-0.0178927
34	U	0.129409	-0.0364436	0.305593	-0.0471183
35	A	0.0636593	0.211273	-0.054537	-0.0682519
36	C	-0.492532	0.0871869	0.0705174	-0.0689128
37	U	0.0125071	-0.0317182	0.0700634	-0.123466
38	C	0.0271128	0.255983	-0.00233944	-0.016123
39	C	-0.173095	0.167282	0.00432987	-0.0183554
40	U	-0.0532335	-0.041211	0.114517	-0.0847183
41	C	-0.0047553	0.0382482	-0.0236215	-0.049607
42	U	-0.065135	-0.0824338	0.19334	0.0405791
43	G	-0.253833	-0.153617	0.0220012	0.491726
44	C	-0.180051	0.0229334	-0.00894082	-0.362793
45	A	-0.0420902	0.0284358	-0.0330672	-0.177138
46	U	0.134692	-0.0779247	0.0489208	-0.173056
47	U	0.185311	-0.0412074	0.272388	-0.0464481
48	G	0.187903	-0.109624	0.0907183	1.03536
49	U	0.0784208	-0.00851492	0.228244	-0.131342
50	C	0.146211	0.507618	-0.000215964	-0.0142316
51	U	0.211364	0.0918892	0.48654	-0.0612024
52	C	0.0957673	0.868442	0.0413878	-0.131003
53	C	0.047641	0.370595	-0.0683027	-0.2283
54	G	-0.133811	-0.120379	-0.0126922	0.446446
55	A	-0.0654801	0.00976078	0.0282039	-0.167917
56	A	-0.0353848	-0.0152878	-0.000417673	0.0484684
57	G	-0.17349	-0.0976945	0.0306468	0.448604
58	A	0.0162072	0.189821	-0.0308451	-0.166904
59	A	0.0138917	0.129137	0.032767	-0.161266
60	A	0.238781	0.134303	-0.00275573	-0.131573
61	U	0.301226	-0.0517275	0.301627	-0.122703
62	A	1.88328	0.359216	0.167083	-0.106727
63	A	0.427403	0.274087	-0.0927398	-0.0900488
64	G	0.141405	-0.0395683	0.0094155	0.740309
65	A	-0.102736	0.263124	0.0442042	0.0477101
66	U	-0.509347	-0.0010032	0.182993	-0.113643
67	C	-0.231859	0.025419	-0.0383378	-0.0520161
68	C	-0.254551	-0.00360198	-0.0473061	0.0651445
69	U	0.261377	-0.0184867	0.200613	-0.197142
70	U	0.630308	0.0470823	0.511346	-0.25164
71	C	0.492282	1.35708	0.515593	-0.19599
72	A	0.746767	0.636831	0.0717483	-0.141968
73	U	0.875521	-0.0876427	0.96265	-0.197674
74	U	1.27036	0.219972	1.2487	-0.0788532
75	A	0.996161	0.532184	0.0381266	0.00438101
76	U	0.632406	-0.125541	1.21086	-0.0619581
77	U	0.646518	0.0237101	0.897432	0.0603104
78	C	0.629072	1.59744	0.53949	0.461186
79	A	0.576466	0.50483	-0.11265	0.101631
80	U	0.568962	-0.056258	0.746046	-0.000404124
81	G	0.581612	0.016266	0.218616	1.58701
82	U	0.696226	0.336205	0.932336	-0.044258
83	C	0.380185	0.737477	-0.0102087	0.025633
84	A	0.596263	0.635621	0.00777468	-0.0320785
85	A	0.769682	0.955835	0.0304992	-0.0489068
86	A	0.878601	0.620632	0.147589	-0.0419634
87	G	0.33718	-0.0336063	-0.00665676	0.711212
88	G	0.108641	-0.0601526	0.0543861	0.255818
89	A	0.00755775	0.137269	-0.0352912	-0.0249755
90	A	-0.0389558	0.084054	0.0357987	-0.0779094
91	G	-0.023547	-0.0247673	-0.0894488	0.003979
92	G	0.0253042	-0.0186048	-0.0249334	0.0639784
93	C	-0.0279235	0.151443	0.0290898	-0.00887311
94	A	-0.0661065	0.471507	0.0872799	-0.0263785
95	C	0.0125741	0.00313532	-0.072951	0.0375334
96	G	0.0217793	-0.0202618	0.0302229	0.102877
97	A	0.0525122	0.129444	0.0590236	-0.0499448
98	U	0.488036	-0.0787884	0.321955	-0.0643732
99	C	0.177694	0.548216	-0.0245951	0.0363388
100	G	0.746084	-0.0685747	0.269372	2.41958
101	G	0.494537	-0.00408932	0.122992	2.6326
102	G	1.03709	-0.00252445	0.236555	4.52964
103	U	0.594175	0.112874	0.880571	0.0436663
104	U	1.47781	0.0259726	0.390932	-0.0193033
105	C	0.0945177	0.104628	-0.0428132	0.117463
106	G	0.313999	-0.0157943	0.166571	0.845305
107	U	1.00585	-0.0135622	0.922683	-0.00175182
108	U	0.798689	0.0575727	1.09626	-0.166186
109	G	-0.0214926	0.0349807	-0.0757274	1.05423
110	C	-0.00886908	0.269276	0.0670619	-0.025799
111	C	0.0652767	0.284403	0.0730968	-0.0655209
112	U	0.220618	0.058817	0.224707	-0.0219151
113	U	0.576345	-0.00845165	0.300175	-0.0220546
114	U	0.90613	0.219946	0.859346	0.0135633
115	U	1.5009	-0.0897685	0.878834	-0.012827
116	C	0.318133	0.0146898	-0.100507	0.0750978
117	G	0.422666	-0.0155101	0.0996731	1.01547
118	U	0.380718	0.105521	0.532243	-0.0294728
119	C	0.0321288	0.529613	0.0351606	0.0459229
120	C	-0.00568205	0.356852	0.0372287	0.0961362
121	G	0.0537895	-0.0173863	0.0672817	0.403659
122	A	-0.00560549	0.45611	0.0449201	0.0204478
123	G	0.0816017	-0.00295731	0.0393672	0.143548
124	A	0.0500181	0.0955254	0.0429534	-0.107542
125	G	0.0711134	0.0257032	0.0812091	0.188826
126	C	-0.193407	0.652824	0.427633	-0.122527
127	U	0.286816	0.332051	0.447068	-0.231833
128	C	0.136289	0.454789	0.112816	-0.21
129	G	0.398483	0.161086	0.918104	0.664537
130	A	0.673614	0.841203	0.0978592	-0.00697748
131	A	0.395775	-0.420883	1.63795	-0.32676
132	G	0.830715	-0.467784	0.191245	1.28444
133	A	0.372191	0.823462	0.160728	-0.113152
134	C	0.302543	0.494886	0.069037	0.041858
135	U	0.209699	0.114032	0.327066	0.00163788
136	C	0.269147	0.538644	0.0270588	0.0674082
137	C	-0.0274984	0.271779	0.0348799	0.0459849
138	C	0.0670757	0.0788149	0.00978623	0.0421102
139	C	0.29968	0.0522432	-0.0183574	0.0966564
140	G	0.377272	0.0719452	0.145151	1.21423
141	C	0.245271	1.19374	0.00367155	0.0652958
142	C	0.0994883	0.781302	0.0288674	0.0496406
143	C	0.063757	0.768499	-0.00693384	0.0285841
144	C	0.00892855	0.163059	0.0183665	0.0423744
145	U	0.136322	-0.0186171	0.203017	0.0308302
146	G	0.06517	-0.0199393	0.0866774	0.139881
147	G	0.00585484	-0.0362768	0.000159858	0.0830216
148	A	-0.0258204	0.121317	0.1376	-0.0497801
149	A	0.0533874	0.131569	0.00938048	0.0213664
150	U	0.156064	-0.00870898	0.164916	0.0550214
151	G	0.104793	0.00613297	0.00946201	0.209159
152	A	0.891587	0.68233	0.0332282	0.00945285
153	C	0.540828	1.65099	0.287765	0.0408385
154	A	0.595577	0.954423	-0.106131	0.0489582
155	C	0.512455	1.95238	0.176486	0.0686355
156	A	0.486051	0.553726	0.12128	0.0895482
157	U	0.251443	0.0752326	0.354671	0.03301
158	C	0.183513	0.330374	0.0995636	0.0691924
159	U	0.668494	0.108892	0.771641	0.0367597
160	U	0.502994	0.0901508	0.779432	0.00692294
161	C	0.146564	0.533888	0.132444	0.0548901
162	U	0.457266	0.155372	0.513771	0.0695051
163	G	0.437235	0.151999	0.299102	1.09247
164	G	0.291752	0.193631	0.266546	1.30531
165	U	0.0212751	0.213669	0.382591	-0.0069109
166	C	-0.0509452	0.343736	0.219025	0.0132867
167	U	-0.475841	0.289256	0.660768	0.0329455
168	G	-1.22011	0.437215	0.154104	0.0981092
169	G	-1.12614	-0.265145	1.25606	0.314621
170	C	-0.139686	-0.588082	-1.65296	0.0262192
171	A	0.00846414	-0.170321	-0.303445	-0.2847
172	C	0.126395	0.340398	0.307944	-0.00276062
173	U	0.362896	0.150269	0.26753	0.0808273
174	U	0.370044	0.0468408	0.512487	0.0503296
175	U	0.149958	-0.0124514	0.560798	-0.0351298
176	C	0.176514	0.299275	-0.0578971	0.0156724
177	C	-0.0571191	0.363915	0.0912582	-0.288447
178	A	0.217369	0.588026	0.0256881	0.105611
179	U	-0.0357094	0.0146305	0.198331	-0.0345425
180	C	-0.016483	0.036964	0.0674987	0.298887
181	A	-0.268305	-0.0795359	0.095118	0.120114
182	U	-0.0511568	-0.20818	-0.008153	0.680791
183	U	0.273672	-0.0248123	0.466527	-0.143754
184	C	-0.137467	0.187008	0.00682978	0.111703
185	U	0.156535	0.0212424	0.223883	0.286021
186	U	0.626085	0.16573	0.928454	0.0866139
187	A	0.473467	0.647817	0.0989107	0.0897129
188	U	0.24644	0.116216	0.889116	0.15541
189	G	-0.37025	0.0132377	0.0798446	0.122633
190	A	-0.0326466	0.140184	0.0909131	-0.0268643
191	U	0.0809893	0.0741379	0.161238	0.0521184
192	U	0.219661	-0.0918627	0.355035	0.0260957
193	U	0.0866087	-0.131214	0.336549	0.0270074
194	C	0.0267746	-0.214718	0.118857	-0.130348
195	A	-0.00747368	0.193646	-0.0843669	0.0844713
196	G	0.0689656	0.00591839	0.0715902	0.418126
197	U	0.356236	0.122485	0.183304	0.00157996
198	C	0.0216435	3.04767	0.00606151	0.01481
199	C	0.0610193	-0.0508521	0.117665	-0.012493
200	U	0.0624945	-0.119691	0.113627	0.000594225
201	C	0.00608707	0.0415919	0.144225	-0.0935158
202	A	0.366915	-0.0722202	0.0703597	0.00430758
203	U	0.307148	-0.0871486	0.23878	0.068282
204	G	0.0644632	-0.101899	0.0368971	0.266861
205	U	-0.0395396	-0.100751	0.118948	-0.0424778
206	C	-0.0174192	-0.0738765	0.0838377	-0.115605
207	A	0.0212769	0.00424958	-0.0389657	0.0807686
208	G	0.0132139	0.0427727	0.0807636	0.279925
209	A	3.0174	0.6547	0.181843	0.0325573
210	C	-0.055626	0.183656	0.00598051	0.00330306
211	G	-0.064008	0.00458754	0.0256026	0.158433
212	U	-0.0746996	-0.0061886	0.130535	0.056992
213	U	-0.0586799	-0.0917693	0.180772	0.00662929
214	C	-0.0315255	0.05858	0.0708178	0.0354996
215	U	-0.0222693	0.0154319	0.0606652	0.0608741
216	G	-0.0721242	0.0172419	0.0188029	0.107482
217	C	-0.035306	-0.040019	0.08074	0.00329068
218	C	-0.0415792	-0.00141119	0.217915	-0.0254958
219	C	-0.0235039	0.00581794	0.0871315	-0.0138758
220	U	0.0431386	-0.0187567	0.0586138	-0.0340048
221	C	0.133061	0.483696	-0.0216305	0.0214126
222	A	1.50216	1.35612	0.00750542	-0.0404718
223	G	1.12121	0.63019	0.253449	2.51716
224	U	1.58822	-0.155365	2.21336	-0.0319882
225	A	1.00937	0.721901	0.0159719	0.0401642
226	U	0.317098	0.21152	0.308775	0.0886404
227	U	0.00566479	-0.016524	0.165253	-0.0443191
228	U	0.0112823	0.0449178	0.126858	-0.0504189
229	C	-0.0375979	0.0380322	-0.0291455	-0.114068
230	C	-0.0524598	0.0790101	-0.0163714	-0.106637
231	U	0.0364224	0.0241032	0.131884	-0.0659843
232	G	0.407132	-0.154425	0.27292	0.809829
233	U	1.17007	0.0741429	1.10726	0.0913458
234	A	0.184286	0.814118	-0.0269141	-0.118098
235	A	0.134124	0.5353	0.0118705	-0.134575
236	A	0.168939	0.507235	-0.0648519	-0.00778668
237	U	0.187446	0.011877	0.543934	-0.179944
238	G	-0.0532455	-0.00896248	0.0267284	-0.0277277
239	C	-0.0612081	0.0100147	-0.0546351	-0.0206238
240	U	-0.0392459	0.0284828	0.0351258	-0.109832
241	G	-0.077021	0.136512	-0.00442605	0.0387958
242	C	-0.0358553	0.0297687	-0.0731772	-0.019706
243	C	-0.0231376	0.160802	0.0356894	-0.288586
244	A	0.293287	1.32839	0.475751	-0.37679
245	U	0.871799	0.935015	1.3716	0.0393528
246	A	2.08624	1.47881	0.077821	-0.126329
247	A	1.32452	1.3789	0.175784	-0.184244
248	U	1.31424	0.150389	1.3716	0.0294006
249	G	-0.0202609	0.0459028	0.0627614	0.0140533
250	G	-0.0198179	0.0823416	0.0038344	0.0929413
251	U	-0.0315787	0.613941	0.0812122	-0.163911
252	C	-0.025778	0.674578	-0.0259789	-0.0391821
253	G	-0.0253705	0.0063727	0.0503578	0.869706
254	C	-0.0111465	0.0739113	0.0382691	0.0110862
255	U	0.376215	0.266726	0.450132	-0.439266
256	C	0.243102	0.529024	-0.0609941	-0.394525
257	U	0.247455	-0.0732134	0.566637	-0.055543
258	U	0.336638	-0.0941134	0.825625	-0.126674
259	U	0.396961	-0.240113	0.949916	-0.541931
260	C	0.279772	0.778587	-0.0963141	-0.130462
261	G	0.956599	0.942184	-0.0562467	-0.0938772
262	A	2.09029	1.18804	-0.03472	-0.167423
263	A	0.646755	0.597388	0.0335642	-0.0384378
264	G	0.0441724	-0.108775	-0.0284925	0.517602
265	G	-0.0208103	-0.117766	0.0235882	-0.0342816
266	G	-0.00858283	0.0720388	-0.0441393	0.10674
267	A	-0.0626612	0.360351	-0.0383404	-0.171303
268	A	-0.109102	0.295525	-0.0392777	-0.00291249
269	G	0.650665	-0.281395	0.148117	2.44124
270	G	0.957987	0.125438	0.0744691	2.38007
271	U	0.252192	0.0116643	0.321896	-0.00226049
272	U	0.0888468	-0.0189431	0.210323	-0.0943621
273	U	0.026286	-0.0441382	0.18029	-0.0978074
274	C	-0.0199479	0.0696107	-0.0172852	-0.0219044
275	U	-0.0347862	-0.00854514	0.121105	-0.13214
276	C	-0.0336166	0.0521736	0.0841074	-0.110508
277	U	0.636234	-0.0188852	1.19616	-0.0177219
278	G	0.242316	0.00204991	0.17893	5.00219
279	G	0.571151	-0.0192647	0.202427	8.69704
280	A	0.220289	0.814082	-0.0464741	-0.119152
281	C	0.029334	0.310451	-0.0774594	0.273979
282	C	-0.0169885	0.541803	-0.0428082	-0.0292855
283	G	-0.0802581	0.042923	0.0613576	0.0909922
284	A	-0.0416796	0.395124	0.0387777	-0.302568
285	G	-0.0458381	0.0972523	-0.0871329	0.127134
286	A	-0.0548167	0.118081	-0.0335143	-0.314501
287	A	0.0111051	0.172961	-0.00420131	-0.34919
288	A	0.256717	0.48562	-0.0316384	-0.0922647
289	G	0.192975	-0.164163	0.0451386	0.66857
290	U	0.0680661	0.168462	0.134302	-0.0575721
291	G	-0.0271189	0.0553278	0.00618056	-0.103619
292	G	-0.121058	0.0544115	-0.0997607	-0.144941
293	G	-0.0944584	-0.171083	-0.0335941	-0.0262484
294	C	-0.00468423	0.283105	-0.0536376	-0.230655
295	U	-0.00347921	0.00660711	0.0199323	0.00719551
296	G	-0.0211174	0.0485575	0.00716569	0.20428
297	A	-0.0249924	0.0361673	-0.018296	-0.231759
298	A	-0.0248625	0.117848	-0.0240753	-0.15609
299	C	-0.0383776	0.0739362	-0.0135873	-0.0622431
300	G	-0.0155353	-0.0543833	-0.0114599	0.00361473
301	C	-0.0270894	0.0597461	0.0409323	-0.260558
302	U	-0.015175	0.0296547	-0.0335607	-0.0385046
303	G	-0.00492051	0.113064	0.00199555	0.0557428
304	A	0.0240591	0.476379	-0.0210701	-0.107477
305	U	0.258507	0.267349	0.223548	-0.19673
306	C	0.353568	0.45274	-0.0858701	0.049718
307	U	0.212498	0.0621552	0.470352	0.0353041
308	G	0.00439479	-0.325671	0.0272347	0.230768
309	U	0.0393109	0.0712454	0.0466576	-0.135636
310	C	-0.0346503	-0.0921141	0.0816969	-0.125721
311	C	-0.0235984	0.0827018	-0.018676	-0.300915
312	U	0.152187	0.181575	-0.0389787	-0.0454835
313	G	0.0553543	0.651151	0.0210496	0.0301164
314	C	0.175071	0.379966	0.00150384	-0.233301
315	A	0.454955	0.723538	0.00408043	0.347732
316	G	1.10247	0.0762351	0.315044	3.14805
317	A	0.994983	1.2475	-0.0162175	-0.0939252
318	U	0.322338	0.0772808	0.798863	-0.0858285
319	G	0.113349	0.223357	-0.0154115	0.793943
320	C	0.0857988	0.0731697	-0.0187702	-0.088657
321	C	0.0247266	0.270753	-0.0185504	-0.0200969
322	C	0.0513907	0.270466	0.00183515	-0.0922053
323	U	0.0732465	0.0388765	0.179319	-0.146198
324	C	0.0771274	0.2006	0.00565329	-0.0871928
325	U	0.315663	0.067345	0.305042	0.135028
326	G	1.43084	0.0332283	0.350842	7.17943
327	C	-0.124614	0.147804	-0.125102	0.274063
328	U	-0.0178981	0.057809	0.0712241	-0.202766
329	G	-0.0339828	0.00194108	0.0438814	-0.00853238
330	G	-0.0294581	-0.0101228	0.00256021	0.0123234
331	U	-0.0411244	-0.0555195	0.0277923	-0.103197
332	U	-0.0371667	-0.0232931	0.060388	-0.107585
333	G	-0.0365287	-0.00525177	0.0418197	0.128238
334	G	-0.041402	0.00206997	0.0953341	0.081919
335	U	-0.0781847	-0.0745755	0.0574122	0.296772
336	G	0.00760818	-0.0900186	-0.0117772	0.758839
337	U	0.157793	0.0545245	0.325023	0.0668275
338	U	-0.0354123	-0.00995832	0.158893	-0.0317122
339	U	-0.0294285	-0.0663651	0.0450681	-0.123658
340	C	-0.0115127	0.0298728	-0.0458226	0.0140209
341	C	-0.0437116	0.0224937	-0.00835417	-0.0540504
342	U	-0.0213006	-0.0400669	0.0493853	-0.0716018
343	C	-0.0920661	-0.114999	-0.0491068	-0.0178276
344	C	-0.123639	-0.0164373	0.0495703	-0.0349886
345	G	-0.107188	-0.0122602	-0.0140893	0.178574
346	C	-0.0176028	-0.0392594	0.0567464	0.00788618
347	U	0.332764	-0.0822692	1.32192	0.0624841
348	U	0.487272	-0.0246564	1.72228	0.0954704
349	C	0.0220862	0.103645	0.0315348	0.0243022
350	U	-0.0580833	-0.148052	0.109515	-0.0919623
351	G	0.101458	-0.00162579	-0.0246622	0.17846
352	G	2.40174	-0.076588	-0.00735285	0.155003
353	U	-0.0895911	-0.0706805	0.0412255	-0.0917764
354	U	-0.038419	-0.106791	0.0889151	-0.0340018
355	C	-0.0694837	-0.0317226	-0.0225698	-0.0273615
356	U	-0.0269358	-0.110092	0.121928	0.0378649
357	U	0.0179572	-0.179049	0.207117	-0.0916088
358	A	0.0519223	0.00698388	-0.0271009	-0.0156111
359	U	0.00526902	-0.0924907	0.154872	-0.011069
360	A	0.038673	0.087222	-0.000520461	-0.00883439
361	G	-0.0564589	-0.0263204	-0.00782394	0.298255
362	C	0.0207158	0.224544	-0.0167361	-0.0405296
363	C	-0.113951	0.251089	-0.0635923	-0.0582463
364	C	0.140521	1.75425	-0.0794165	0.0672619
365	A	1.47375	0.842787	0.00285808	-0.152393
366	A	2.64201	0.780825	-0.00362524	0.0519634
367	U	0.42542	0.17057	1.24045	-0.0836404
368	A	0.603711	2.12688	0.00782707	0.056148
369	U	0.216461	0.0315143	0.466154	0.0420853
370	C	0.0652484	0.316886	-0.0250451	0.104592
371	U	0.167333	0.0299927	0.323476	0.0703986
372	G	0.0734532	0.0574177	-0.00324186	1.01978
373	C	0.203608	0.673902	-0.0070166	0.0453203
374	U	0.237023	0.0593272	0.431547	-0.0359465
375	U	0.209379	0.0123503	0.474829	-0.101219
376	C	0.107378	0.19558	-0.023902	0.0196999
377	U	1.23973	0.0702363	1.04249	-0.0514105
378	C	0.0379289	0.279159	-0.0027327	0.0985445
379	A	0.0405135	0.116106	-0.0181167	0.11873
380	G	0.102808	-0.01146	-0.0103447	1.26484
381	U	0.239808	-0.103263	0.266247	0.253866
382	U	0.618311	-0.00791749	0.317979	0.426105
383	C	0.176404	0.479093	0.00509182	0.132981
384	A	0.260363	0.411912	-0.0323577	0.0216381
385	A	0.213894	0.370689	0.00608161	-0.175284
386	G	0.0271963	-0.016593	-0.0255518	-0.167784
387	A	0.0594657	0.118616	0.0043231	-0.388461
388	G	0.0611364	0.000929746	0.0151181	-0.310049
389	U	0.188854	-0.0249455	0.0962758	-0.414565
390	G	0.996943	-0.0630814	0.0352165	1.18909
391	U	0.861703	0.105949	0.77865	-0.145018
392	U	0.435969	-0.00628433	0.275346	0.0383505
393	G	-0.134562	-0.234742	-0.437685	0.213331
394	G	0.0456955	-0.0260199	-0.0654703	0.0486325
395	A	0.259207	0.401404	-0.0241617	-0.0185747
396	G	0.0405068	0.0338723	0.00245056	0.140822
397	U	0.0630673	0.0361544	0.0943101	-0.107282
398	C	0.0676427	0.106694	-0.0137694	-0.014652
399	C	0.174813	1.77528	0.149893	-0.0208604
400	A	0.42009	0.422227	0.00569087	-0.029243
401	U	0.218958	0.0422227	0.244842	0.0952131
402	U	0.303141	0.0121896	0.410686	0.0134883
403	G	0.0323504	0.0150849	-0.00306513	0.520803
404	C	0.0295687	0.0713877	-0.0126775	-0.0840582
405	C	0.0164787	0.136535	-0.0211927	0.117816
406	U	0.0233859	0.00653113	0.0630745	-0.148532
407	C	0.0494704	0.158249	-0.00676237	-0.0930121
408	C	0.246598	3.6929	0.0354294	0.0434224
409	A	0.0901553	0.490656	0.0480427	-0.11378
410	U	0.108325	0.121387	0.0956178	0.0943635
411	G	0.298247	0.119913	0.075577	0.945754
412	U	0.974867	0.0498626	1.50245	-0.0092243
413	U	0.939606	0.159979	2.4326	-0.0710416
414	C	0.135833	0.97462	0.0759688	-0.0675761
415	U	0.898438	0.120363	1.29853	-0.162411
416	C	0.148405	0.463084	0.0208327	-0.0315887
417	A	0.243787	0.347151	0.0342541	-0.060055
418	U	0.315255	0.0935351	0.387071	-0.0541419
419	U	0.553669	0.102429	0.746123	0.0271893
420	U	0.546215	0.0911497	0.89312	-0.094853
421	G	0.0551973	-0.00163207	0.00824732	0.286766
422	A	0.114289	0.367079	0.023059	-0.0750985
423	A	0.0607958	0.508918	-0.0216879	0.0046544
424	G	0.0608498	-0.0160313	0.0125617	0.996432
425	C	0.0478539	0.22139	-0.00410761	-0.25709
426	A	0.0231569	0.141524	0.0248998	-0.095002
427	A	0.127389	0.130218	0.0782715	-0.118749
428	U	0.314954	0.0644288	0.498912	0.0260494
429	U	0.643936	0.281342	1.18212	0.0935096
430	U	0.635042	0.0608434	1.22681	-0.225344
431	G	0.192651	0.0268513	-0.0365084	0.656642
432	A	0.527394	0.58531	0.0425351	0.0240315
433	A	0.0567952	0.143658	-0.0720945	-0.0658338
434	C	-0.0225769	0.12434	0.0154702	-0.0365765
435	C	0.0224012	0.100409	-0.0332641	-0.0253476
436	C	0.00906327	0.138261	-0.0413959	-0.0578145
437	C	0.0854738	0.150483	0.0239515	-0.0870384
438	U	0.15791	0.1125	0.262007	-0.103281
439	C	0.300085	0.808038	0.0113563	-0.023796
440	U	0.532378	0.0986986	0.567636	0.00754793
441	G	0.727452	0.0554634	0.150879	0.596175
442	G	0.100336	-0.0713123	0.0593776	2.20379
443	U	0.0221643	-0.0481073	0.0970025	0.0890964
444	G	0.0127414	0.0831868	0.0160086	-0.141728
445	G	0.0227217	-0.0331972	0.0894696	-0.0569995
446	A	0.0307541	0.0933707	-0.00868928	-0.149407
447	U	0.0379054	0.0530334	0.106818	-0.128724
448	A	0.116388	0.990638	-0.00273835	-0.159175
449	G	0.0340897	-0.0177493	0.0236109	-0.135261
450	C	0.0696386	0.0615811	0.052647	0.177864
451	U	0.121997	-0.0594336	0.392496	-0.0484094
452	G	0.00931812	0.0296951	-0.118363	0.178378
453	U	0.0369396	0.00486761	0.0960164	0.126604
454	C	0.0483825	0.0456246	0.0163023	-0.0334803
455	C	0.0684308	0.015775	0.0719155	-0.0697045
456	U	0.123729	0.191136	0.155299	-0.0286069
457	C	-999	0.160233	0.0506493	-0.125411
458	U	0.834913	0.0580716	0.459489	-0.0652639
459	U	-999	0.15572	0.843473	-0.156871
460	G	0.141663	0.0146596	-0.0918554	0.706083
461	G	0.0114795	0.199153	-0.0166733	0.186947
462	G	0.0659181	0.317436	-0.111648	0.121628
463	A	0.114822	0.374871	0.0268385	-0.171906
464	C	0.229296	0.913376	0.0148101	-0.0146058
465	C	0.156653	0.75857	0.177043	-0.0160048
466	A	0.335661	0.428261	0.0249132	-0.0614078
467	C	0.155301	0.356017	0.0351464	-0.0554172
468	U	0.209526	0.272541	0.923562	-0.029614
469	C	0.0701117	0.200035	0.0350682	-0.0777151
470	U	0.268728	0.0553174	0.431809	-0.202746
471	U	0.193135	0.101408	0.499957	-0.180417
472	G	-0.00203055	0.162019	0.0853371	-0.161249
473	U	0.148374	0.0569218	0.109172	-0.134218
474	C	0.167247	0.0362345	0.00782374	-0.0969087
475	C	0.0128038	0.0736462	0.0379018	0.0232005
476	C	-0.0225589	0.0357659	0.042681	-0.0483944
477	U	0.052061	-0.0799826	0.137554	-0.119534
478	C	0.0791937	0.264581	0.0374258	-0.149345
479	U	0.540691	-0.0556479	0.595285	0.0426402
480	G	1.91004	0.0910747	0.331675	4.24852
481	A	1.33007	0.790434	0.0530001	-0.233127
482	U	0.751959	0.124912	1.57212	0.216522
483	G	0.458344	0.0596973	0.0470872	2.11976
484	A	0.394643	0.505526	0.0334371	0.0411171
485	A	0.463917	0.841522	0.0109205	-0.0655005
486	A	0.142772	0.429429	0.0194235	-0.0854806
487	C	0.0449128	0.258033	0.0365695	-0.0713588
488	U	-0.00828841	-0.0263276	0.0104756	0.0242034
489	U	-0.071492	-0.0272997	0.127183	-0.594482
490	G	-0.0216587	-0.0330089	-0.0205542	-0.0260073
491	A	-0.0212666	0.119231	0.0325742	0.00020101
492	G	0.00824845	0.0219027	0.0140885	0.00757006
493	A	0.233144	0.553612	0.0199796	0.0317324
494	C	0.451944	0.490582	0.0424586	-0.037824
495	U	0.434889	0.364237	0.847737	-0.113714
496	C	0.663498	0.617394	0.0734002	0.0475812
497	U	0.931568	0.224897	1.63766	-0.00207185
498	A	1.12687	1.12428	0.0930952	-0.0689849
499	A	1.47134	0.82308	0.03591	0.114273
500	G	0.421615	0.0577622	0.164791	2.03177
501	G	-0.00619181	0.203879	0.0445878	1.77478
502	U	-0.00306505	0.133852	0.0970227	0.0458089
503	C	0.24289	0.227069	-0.00540783	0.00253261
504	C	0.0662005	0.0953862	-0.0130922	-0.0528963
505	U	0.330813	0.142447	0.425452	-0.196642
506	C	0.242159	0.287687	-0.0106366	-0.0638519
507	A	0.5331	0.417414	0.01789	0.0165657
508	A	0.382846	0.382403	-0.000592169	-0.0919169
509	A	0.767647	0.537812	0.0292352	-0.075223
510	U	0.850085	0.0435667	0.983268	-0.0181033
511	G	0.577535	0.0546729	0.182158	3.68924
512	C	0.289201	0.476313	0.0310294	0.149562
513	U	0.639105	0.0239779	0.767935	0.457638
514	G	1.17909	0.0697411	0.160507	11.6412
515	C	0.299204	0.441873	0.00418176	0.255557
516	A	0.0779684	0.127084	0.0107726	-0.0511045
517	G	-0.0154405	0.00123647	0.027621	0.166415
518	A	-0.0396148	0.0672894	-0.0684184	-0.0423476
519	G	0.0392587	-0.0686101	-0.21511	0.186504
520	U	0.0788292	-0.0733104	1.94662	-0.107255
521	G	0.391628	0.147665	-0.0405748	0.124263
522	G	-0.00544742	0.00621934	-0.045374	0.133375
523	C	-0.0501336	0.0385667	0.0840943	-0.0308583
524	A	0.0567788	0.0905094	0.0194499	-0.00326448
525	U	0.903171	0.0902473	2.22081	-0.00534391
526	G	0.0561929	0.180018	0.0796511	0.0766104
527	C	0.0117654	0.026966	0.00558921	-0.00779735
528	C	0.00990227	0.11711	0.00131412	0.0157992
529	A	-0.0112807	0.0935475	0.0556426	-0.0617717
530	U	-0.0169612	0.00437737	0.0183946	0.005973
531	C	-0.0190359	-0.0278498	0.0113737	-0.0308514
532	C	-0.0329752	0.0205921	-0.0104621	0.0169363
533	A	-0.0442839	0.0276017	0.000120563	-0.0377121
534	C	-0.0359514	0.129524	0.0331637	-0.0125468
535	A	0.885933	0.593594	0.0225143	0.0268112
536	C	0.0971755	0.660712	0.162853	-0.0856645
537	U	0.687634	0.25798	0.948072	0.119018
538	A	0.83401	0.774492	0.0174504	0.0344585
539	A	0.910857	0.54185	0.180306	-0.0932075
540	U	1.01666	0.0273391	1.0427	-0.0403723
541	U	1.20515	0.0497255	1.34095	0.182646
542	G	0.93471	0.0951814	0.268864	3.40815
543	A	0.159648	0.378931	0.02831	-0.0377849
544	C	0.000562774	0.0555709	0.0485945	-0.0241371
545	U	-0.00999698	0.229034	0.188595	-0.109653
546	C	0.00996407	0.255248	0.0448322	-0.0595667
547	U	0.095651	-0.0288387	0.126198	-0.115125
548	U	0.569921	0.0797988	0.499048	-0.109375
549	A	1.98667	0.814659	0.222485	-0.169725
550	U	1.00991	0.0802704	1.19665	-0.0448346
551	G	1.16148	0.0919372	0.095807	0.403047
552	U	0.389758	-0.00449109	0.56593	-0.159378
553	G	0.0942212	-0.0100526	0.0654975	0.810153
554	C	-0.0152881	0.0300235	0.0406837	-0.217577
555	U	-0.0617539	-0.0346529	0.127208	-0.310112
556	G	-0.032299	-0.00851884	0.0116459	0.351332
557	G	-0.0118834	-0.0115937	0.0445232	0.470032
558	A	-0.0332848	0.276559	0.0308526	-0.0355065
559	U	0.104519	0.0208926	0.184159	-0.249869
560	U	0.118102	-0.0136007	0.168806	-0.0703176
561	C	0.0331052	0.033585	-0.158131	0.675917
562	U	0.117482	-0.00110214	0.221559	-0.246661
563	C	0.0404127	0.467523	0.235788	-0.231179
564	A	0.104718	-0.004638	0.0605403	-0.214491
565	U	0.101875	0.0097394	0.152601	0.0643552
566	U	0.385629	0.0355499	0.623971	-0.106455
567	U	0.721241	0.0261036	1.15991	-0.037848
568	G	0.12276	-0.0281487	0.0863169	0.979809
569	G	0.348001	0.0106386	0.170228	1.60035
570	U	0.100899	-0.00812597	0.70347	-0.104736
571	C	0.0618696	0.013479	0.11619	-0.214486
572	U	0.0713972	-0.0189943	0.15957	-0.0323684
573	A	0.120587	1.13393	0.0604378	-0.187549
574	A	0.219249	0.355351	0.0118169	-0.0203383
575	U	0.0976925	0.0214262	0.502794	-0.245054
576	G	0.227933	-0.00847453	0.084073	0.962553
577	A	0.0633042	0.0848483	0.0592053	-0.098395
578	G	0.0239862	0.0729167	0.0355494	0.449212
579	A	0.091631	0.333741	0.0413662	-0.227252
580	C	0.148409	0.641465	0.183494	-0.226491
581	U	0.589404	0.023716	0.604017	0.0160237
582	A	1.00117	0.851848	0.148103	-0.263731
583	A	1.09887	0.735266	0.0988975	-0.185441
584	A	0.224722	0.160654	-0.0174799	-0.129246
585	G	0.19211	0.0646765	0.0534171	0.549075
586	A	0.113154	0.146771	0.018863	-0.0232281
587	C	0.0279251	0.553053	0.0290855	-0.00385989
588	C	0.194044	0.400736	0.0256728	0.0195122
589	U	0.446901	-0.0187417	0.708136	-0.0499614
590	G	0.0409311	-0.0345089	0.0353615	0.177662
591	G	-0.00173392	-0.0320899	0.0243234	0.0846276
592	C	-0.0414437	-0.0408092	0.00905063	-0.0442002
593	U	-0.0216258	0.0499087	0.107602	-0.0691008
594	G	0.0337211	-0.00897914	0.0786945	0.355616
595	U	0.278957	0.0371473	0.52796	-0.0428076
596	U	0.99898	0.0179994	1.97143	-0.0996399
597	U	0.239486	-0.0421635	0.447877	-0.0776571
598	U	0.319402	0.125183	0.634878	-0.0600871
599	G	-0.00125382	0.142588	0.0608838	0.0776756
600	A	-0.035655	0.024945	0.0653882	-0.147871
601	A	0.0577659	0.260977	0.0334558	0.107372
602	G	0.807274	-0.00789177	0.0377949	0.0601775
603	C	-0.0341329	-0.0206873	0.0318469	-0.0400496
604	A	-0.0211543	0.0228272	0.0218746	-0.0484955
605	G	0.00458735	-0.0108691	0.0473451	0.0756189
606	G	-0.0603078	-0.0239104	-0.0555085	0.0273582
607	C	-0.151678	-0.0109055	-0.0519238	0.0505913
608	G	-0.0226335	0.0842755	0.0341663	-0.178841
609	G	0.021259	0.0732093	-0.0264869	0.0384364
610	A	0.653907	0.613815	0.113482	-0.0863261
611	A	1.2351	0.706997	0.077029	-0.0280689
612	A	0.728482	0.52222	0.172788	-0.0498246
613	G	-0.0288664	0.108341	-0.0223652	0.160125
614	G	-0.140296	-0.0208339	0.0663227	0.106655
615	A	-0.0256546	0.0509084	0.0522819	-0.0264248
616	U	0.157521	0.156272	0.229252	-0.0593919
617	C	0.379308	0.315824	0.20851	-0.121722
618	U	0.580457	0.0576124	0.72411	0.0633583
619	A	0.830948	0.654775	0.114505	-0.016175
620	U	1.03464	0.0564791	2.11191	-0.0283457
621	U	0.381666	0.0952261	1.42121	-0.0786669
622	C	0.00909891	0.267137	0.0232429	0.0318264
623	C	-0.0334835	0.145284	0.0269561	0.00112764
624	A	-0.0164104	0.0449057	0.0425859	-0.0386245
625	A	-0.0113938	0.0411228	0.0257477	-0.0394285
626	C	-0.0351267	0.0036439	0.00808658	-0.0627668
627	C	-0.0402866	0.0115485	0.0200177	-0.0842757
628	A	0.0131835	0.0341417	0.0719973	-0.0346424
629	G	-0.00275592	0.0381361	0.002259	-0.0351246
630	A	0.1897	0.53525	0.0819408	-0.077597
631	G	0.110576	0.0744404	0.225843	0.202299
632	A	0.438562	0.239654	0.0899914	-0.000681607
633	G	0.0195877	-0.00880716	0.0147615	0.0779993
634	U	0.350737	0.202336	0.445073	-0.0385312
635	A	0.191736	0.529694	0.134539	0.0112817
636	C	-0.135802	0.693616	0.26285	-0.265208
637	C	-0.12966	0.0692672	0.200858	-0.202893
638	C	-0.46155	0.0318058	0.231614	-0.181779
639	U	-0.0454071	0.0819968	-0.0167996	0.0212047
640	U	0.0827608	-0.00987606	0.334346	-0.0601974
641	C	0.0923535	0.102882	-0.0475417	0.0279739
642	U	0.0594309	0.0729392	0.447748	-0.0223998
643	C	0.192174	0.386721	0.0144657	0.00720096
644	U	0.465361	0.23094	0.881652	-0.00566277
645	C	0.247656	1.04109	0.021715	-0.000379181
646	U	0.7879	0.33443	1.45715	-0.0550229
647	C	0.375352	0.844749	0.149707	0.163137
648	A	0.809941	1.23169	0.136956	-0.0516602
649	A	0.896617	0.909653	0.131705	-0.0867294
650	A	0.620132	1.01497	0.0640855	0.00780568
651	G	0.099187	-0.0396891	0.131866	0.725135
652	U	0.146021	0.0871975	0.44041	-0.0792924
653	C	0.102874	0.648175	0.390461	-0.193316
654	A	0.567557	0.301644	0.103088	-0.0577229
655	U	0.0725673	0.039433	1.33934	0.00578555
656	A	1.21234	0.843828	0.196364	-0.0515024
657	U	0.532587	0.202089	1.87639	-0.035177
658	C	0.272591	0.661584	0.0734507	-0.0125969
659	C	0.245816	0.910829	0.208566	-0.00997061
660	A	0.218027	0.556444	0.176104	-0.0743413
661	C	0.29009	0.22165	0.085608	-0.0116223
662	U	0.235631	0.032037	0.303198	0.0463142
663	G	-0.0780521	-0.0904204	-0.0258343	0.163528
664	G	-0.071643	-0.0799689	-0.0149013	-0.127164
665	C	-0.0304182	0.0119324	-0.0373858	0.0236131
666	C	0.100771	0.380989	0.0699405	-0.0128776
667	A	0.562177	0.707422	0.0731014	-0.0513917
668	C	0.119951	0.352403	0.0823139	0.116617
669	U	0.210331	-0.0911957	0.499814	-0.065349
670	G	0.150587	-0.0818159	0.0063262	0.641508
671	C	-0.225384	0.740795	0.137775	-0.116689
672	A	0.114524	0.23764	0.125033	-0.120424
673	A	0.175335	0.846029	-0.00794576	0.117258
674	G	0.016023	0.00995523	0.0151199	1.27578
675	U	0.215398	0.00567065	0.399495	0.10138
676	C	0.315539	0.365496	0.219963	0.0264937
677	C	0.0863783	0.00825523	0.383082	0.164325
678	G	0.556053	-0.00342862	0.230527	3.58491
679	U	0.159232	0.0401105	0.496142	-0.124858
680	A	0.46251	0.33145	0.101739	-0.0215216
681	C	-0.0214229	0.395472	0.120386	0.0361073
682	A	0.35027	0.842755	0.133044	0.00651144
683	C	-0.0050413	0.946253	0.1196	0.00342216
684	A	0.599928	0.657685	0.146112	-0.00447572
685	C	0.283407	1.22389	0.25992	-0.0285935
686	A	0.869957	0.701116	0.117215	-0.0876573
687	A	0.623865	1.31476	0.0251627	0.00627611
688	G	0.263876	-0.061081	0.00333988	0.728885
689	C	0.343507	0.590575	0.08509	-0.0772072
690	A	0.262082	0.25703	-0.0107087	-0.0753405
691	G	0.0147749	-0.0710193	-0.063273	0.366856
692	G	0.106327	-0.092688	-0.12639	0.377983
693	C	0.0778076	0.611043	0.255432	-0.0506548
694	A	0.4351	0.851844	0.0797012	-0.0431073
695	A	0.575907	1.01819	-0.0338862	-0.0420617
696	G	-0.0269978	-0.0909295	0.0698794	0.264328
697	C	-0.0246119	0.0842825	0.0100298	-0.0771879
698	A	0.00388999	0.0850673	0.0129997	-0.0132876
699	G	-0.0751264	-0.0689492	0.0334947	0.0554621
700	G	-0.0971442	0.0247252	0.00417369	-0.000837659
701	A	-0.0514103	0.11757	0.056223	-0.0621954
702	C	-0.0251596	0.026872	0.0408468	-0.0599058
703	U	0.435092	-0.061981	0.451769	0.0112657
704	U	0.927981	0.0292349	0.47242	-0.165509
705	A	0.274447	0.233431	0.201973	-0.091529
706	U	0.0799608	-0.0124713	0.184461	-0.134322
707	G	-0.0574064	-0.0285217	0.0919522	0.0985547
708	G	-0.0167436	0.0039539	0.0145504	0.306183
709	G	-0.0143494	0.051928	0.0319389	0.111973
710	C	0.498403	0.789933	0.0582975	0.0473955
711	C	0.0597406	1.51489	0.134969	0.0450629
712	A	0.0569982	0.34574	0.165654	0.0521924
713	C	0.0358886	0.10028	0.162258	0.110751
714	U	0.0540069	0.0737409	0.204367	0.0334187
715	G	0.113543	0.0939514	0.120709	0.0825173
716	A	0.122536	0.243344	0.184551	0.0368478
717	U	0.150346	0.0712173	0.129043	0.00202115
718	C	0.275883	0.206805	0.102221	0.0478203
719	C	0.625009	0.574131	0.239423	0.0387937
720	U	0.222396	0.0532643	0.326416	0.0143506
721	C	0.294229	0.268916	0.352444	-0.0144337
722	U	0.522965	0.0979171	0.450374	0.0684984
723	C	0.265481	2.17708	0.317954	0.0414612
724	A	0.368578	0.320636	0.0957501	0.0411548
725	G	0.113169	-0.155996	0.17184	0.0339224
726	G	0.0999502	-0.265734	0.0285044	0.0445524
727	A	0.127807	0.125945	0.248012	-0.000696689
728	U	0.136889	0.0703411	0.165261	0.0713218
729	G	0.21498	-0.151833	0.00660283	0.0572609
730	A	0.210975	0.0573926	0.100403	-0.0291111
731	G	1.43267	-0.0940527	0.543478	2.15619
732	U	0.547497	-0.0026256	0.847645	0.103237
733	G	0.293866	0.0866521	0.103398	0.570113
734	C	0.395686	0.465664	0.00847229	-0.0320746
735	A	0.679933	0.720091	0.0452338	0.124182
736	G	0.100298	-0.0468253	0.04378	1.65907
737	A	0.217563	0.496791	0.113089	-0.00195443
738	C	0.0577432	0.712536	0.0769337	-0.0199988
739	C	0.0641779	0.0395523	0.220247	-0.0517605
740	G	0.124403	-0.00579574	0.0736508	0.124893
741	U	0.297935	-0.0832922	0.177353	-0.0235723
742	G	0.170413	-0.0505395	0.0874644	0.0650739
743	C	0.0642526	-0.0133598	0.0908192	-0.0392658
744	C	-0.00677859	0.0811165	0.511261	-0.0694095
745	A	-0.0237129	0.167357	0.022207	0.00433802
746	G	-0.0219113	0.0942255	0.0558973	0.021466
747	A	0.269636	0.459895	-0.153686	0.00344996
748	A	0.414606	0.796197	0.0955964	-0.0166233
749	A	1.0229	0.745497	-0.00191649	0.0213744
750	A	0.920725	0.931828	-0.0959474	-0.0681583
751	A	1.71171	0.862412	0.00124954	0.184258
752	U	0.512518	0.0123364	-0.138133	-0.106188
753	G	-0.534682	0.17823	-0.351202	0.135333
754	A	0.173855	0.176812	0.0766045	0.194031
755	G	0.0930778	0.43326	-0.0791937	0.487276
756	A	0.843872	0.723913	0.211595	0.110527
757	U	0.172782	-0.0382266	0.0323979	0.127852
758	C	0.290246	0.560742	0.101829	0.0844755
759	U	0.714374	0.000965528	0.362719	0.0111356
760	U	1.10354	0.0829944	0.465332	0.101797
761	C	0.211849	1.13142	-0.0597858	0.00099648
762	A	0.806068	1.31077	-0.0942711	-0.03945
763	A	0.790971	1.02176	-0.0499399	0.0949426
764	U	0.594107	-0.0168916	0.338632	0.011677
765	U	0.649617	0.0255594	0.33342	0.0886611
766	U	0.650339	-0.0347304	0.486414	0.125328
767	C	0.0705834	0.471333	-0.0825004	-0.0275461
768	A	0.665092	0.600564	0.0255179	0.0710726
769	G	0.4101	0.335118	-0.0473787	1.02116
770	C	0.118649	0.69464	-0.147076	-0.0568712
771	A	0.447369	0.543146	-0.0303995	0.165125
772	U	0.416722	0.0103917	0.271947	-0.0500616
773	U	0.483465	0.0479361	0.297328	-0.0414348
774	C	0.189844	0.490886	-0.0329894	0.0362013
775	C	0.102313	0.407845	-0.0248915	0.063671
776	C	0.0617411	1.18091	-0.0197158	-0.0410882
777	A	0.190653	0.334672	-0.0443636	-0.0646259
778	G	0.0997256	0.188089	0.00905161	0.173937
779	G	0.0499196	0.19671	-0.0272002	0.186547
780	A	0.255463	0.755974	-0.0581914	-0.126038
781	U	0.299544	0.139867	0.16309	0.0563943
782	U	0.429886	0.179509	0.246815	-0.0231717
783	U	0.476808	0.0576734	0.346428	0.07014
784	C	0.164622	0.7323	-0.0543663	0.00034362
785	U	0.249314	0.113173	0.113227	-0.0427173
786	G	-0.0713195	0.249334	-0.0245051	0.143746
787	C	0.0742449	0.228749	0.0343434	0.0277819
788	U	0.0391018	0.205229	0.0730144	-0.0553686
789	C	0.0198318	0.272115	0.0117571	0.0557286
790	U	0.15622	0.123278	0.146873	-0.020748
791	C	0.00408227	0.300969	-0.00859964	0.0219591
792	U	0.472633	0.5347	0.189973	-0.0537109
793	C	0.254827	0.243848	0.00814583	0.138051
794	G	0.350249	0.179473	0.0159328	0.695155
795	C	-0.100103	0.773717	-0.029276	0.143498
796	A	0.198104	0.598715	0.0692192	0.0132027
797	C	0.0733331	0.552708	0.0015646	0.0988053
798	U	0.148635	0.36417	0.0717736	-0.0876742
799	U	0.307151	0.212423	0.249915	0.225033
800	G	0.414748	-0.103386	0.0751578	1.57938
801	A	0.225115	0.0881816	-0.026758	0.0616945
802	U	0.145716	0.0216202	0.133072	-0.0909847
803	C	0.150021	0.20014	-0.00167721	0.123045
804	C	-0.0483145	0.43063	-0.090167	-0.011284
805	A	0.457976	0.451548	-0.0880152	-0.0449137
806	U	0.429621	-0.273547	0.316331	0.0973861
807	C	-0.23754	0.0808097	-0.145728	-0.0431918
808	A	0.419476	0.135865	0.00410039	0.128366
809	U	0.408074	-0.260694	0.263816	-0.00942735
810	U	0.444396	-0.19035	0.340238	0.0785856
811	G	0.0498416	-0.0226456	0.0296412	0.39846
812	C	0.0628372	0.137105	-0.00241237	-0.0167167
813	U	-0.0514094	-0.0126399	0.0228481	0.0121417
814	C	-0.0889275	0.108381	-0.060556	-0.0180218
815	U	0.103796	-0.0389282	0.163644	0.0676342
816	U	0.167547	0.0901455	0.200762	-0.0900239
817	U	1.24985	0.0408983	1.07369	0.0764718
818	G	0.0364304	0.0459743	0.0615638	0.396815
819	U	-0.0834722	-0.0267252	0.00729613	0.0305387
820	G	0.0277993	0.0489664	0.042779	0.214579
821	C	0.0258338	0.0449174	-0.0201468	-0.00474985
822	U	0.0976524	-0.0136973	0.0514537	0.0564868
823	G	-0.0141702	-0.0449516	-0.0288798	0.398088
824	C	-0.253757	0.0304899	-0.11685	0.0180379
825	U	-0.289588	-0.0576221	-0.0974812	0.100196
826	G	0.054999	-0.0317234	0.081207	0.675536
827	U	0.0524387	-0.0751784	0.146153	0.0930884
828	U	0.0480088	-0.180789	0.127128	0.0520337
829	U	0.0637597	-0.189934	0.120759	0.0136576
830	G	-0.0175748	-0.100014	0.0159605	0.293545
831	G	-0.0503157	-0.0431857	0.0479641	0.299411
832	A	0.148243	0.724167	-0.122479	-0.0185509
833	A	0.210485	0.405388	0.184675	0.0647837
834	U	0.501082	-0.0515349	0.558472	0.0675763
835	U	1.09698	0.0735677	1.21838	0.102481
836	U	0.403967	0.114828	0.626915	0.125813
837	C	-0.0327807	0.157769	-0.0189254	0.0183335
838	C	-0.0471586	0.0949831	-0.0212207	0.00174025
839	C	-0.0295746	0.285033	-0.0289072	-0.0157433
840	U	0.399895	-0.0199853	0.362519	-0.0432699
841	U	2.64267	-0.00239281	0.680154	0.0516938
842	U	0.937152	0.220784	0.870862	0.0620106
843	G	0.41332	-0.246721	0.00676418	1.59568
844	A	-0.0766424	-0.154486	-0.0807333	-0.102132
845	G	-0.0321611	-0.0822609	0.0162127	0.0519618
846	G	-0.31514	-0.115309	-0.0822841	-0.126077
847	A	-0.131984	0.0912508	-0.0790231	-0.0561828
848	U	-0.246935	0.0547904	-0.106849	0.0346132
849	G	0.017224	0.0141664	0.109793	0.131665
850	U	0.416315	0.0642915	0.742311	-0.212787
851	U	0.310268	0.0314872	0.703408	0.053679
852	G	0.0651974	-0.0332888	0.0214175	0.876939
853	C	-0.113226	0.13065	-0.0560401	-0.129803
854	A	-0.100877	1.35236	-0.231769	-0.273406
855	C	0.121309	0.658384	-0.0747035	0.0368738
856	A	1.73068	0.997229	-0.0541376	0.311296
857	U	0.782647	-0.0123211	1.13742	0.10352
858	U	0.24932	-0.0256653	0.312713	0.0212498
859	C	-0.0528281	0.141824	0.0586276	0.0784269
860	U	-0.00187081	-0.029193	0.204647	0.0511264
861	C	-0.173206	0.155034	0.0624746	0.069586
862	U	0.197307	0.0513209	0.220762	0.0439144
863	C	-0.00592617	0.56509	-0.0855425	0.0146785
864	A	1.88865	0.55878	0.0278348	0.147803
865	U	-0.0891475	0.106188	1.08599	0.0638043
866	A	0.142821	5.16657	-0.000302072	0.00610609
867	U	0.0647939	-0.00099578	0.22745	0.131934
868	G	-0.216855	0.0162888	-0.176434	0.468192
869	C	-0.0844264	-0.106045	0.0146601	0.0633637
870	A	0.0905383	0.216901	-0.0745741	0.0656402
871	A	-0.375943	0.115719	-0.511216	-0.123092
872	U	0.294149	0.0976829	0.0669335	-0.129697
873	C	-0.0949522	0.477134	-0.121309	0.00633396
874	C	-0.668315	0.299118	-0.774411	-0.237441
875	U	-0.134787	-0.159115	0.0308706	-0.0667932
876	U	0.170748	0.0586494	0.297528	0.0891109
877	G	-0.134084	0.0404651	-0.243236	0.926825
878	U	-0.314758	0.130667	-0.781425	0.200275
879	U	-0.0834577	0.0066283	-0.07652	-0.0694292
880	C	-0.820703	0.235855	-1.25124	-0.253724
881	U	0.377905	0.0430384	0.27745	0.122333
882	U	0.144421	-0.0113442	0.483832	0.0180635
883	C	0.0723811	0.178327	0.297091	0.135402
884	U	0.343647	0.0440258	0.437201	0.118291
885	U	0.305577	-0.0226092	0.459331	0.0946562
886	C	-0.0373354	0.209659	0.027291	0.125008
887	C	-0.237391	0.154218	-0.0915106	0.0787518
888	A	0.330488	0.720112	-0.0330066	-0.0346263
889	U	0.423712	0.0585203	0.551203	0.0135853
890	U	0.706401	0.0501024	0.877122	0.155931
891	U	0.52393	0.0570123	0.881358	0.043032
892	U	0.553203	-0.0695515	0.740547	0.109197
893	C	0.121205	0.449315	-0.119245	0.307448
894	G	0.130551	-0.0517235	0.0150925	2.12203
895	C	0.0165037	1.0436	0.0528894	0.0204101
896	C	-0.0196964	0.302446	-0.0164914	0.0742366
897	U	-0.039271	-0.00703288	0.474928	0.0610781
898	C	0.0122245	0.385871	-0.0251715	0.0430354
899	U	0.162104	-0.0535002	0.489427	0.104774
900	C	0.0225317	0.349173	0.021765	0.0434773
901	C	-0.166968	0.399062	-0.0437411	-0.083283
902	A	0.288536	0.4737	-0.00955288	0.00178001
903	G	0.130499	-0.122192	0.0855503	1.50924
904	A	0.174338	0.210341	0.0726002	0.223291
905	A	0.129399	0.422252	-0.0433296	-0.0432897
906	A	0.28602	0.336026	0.0492231	-0.201048
907	U	0.412554	0.0212602	0.526671	-0.198755
908	U	0.34729	-0.0199734	0.805258	-0.12284
909	C	-0.080846	0.100052	-0.0987022	-0.0787276
910	C	-0.0170352	0.0710157	-0.00203317	0.0534288
911	G	-0.023532	-0.10387	0.0081615	0.351614
912	G	-0.511571	0.0329376	-0.390157	0.421337
913	U	-0.105128	-0.08985	0.157389	-0.10093
914	C	-0.00695064	0.768242	-0.110348	-0.184658
915	G	-0.113422	-0.0316983	0.0474755	1.89441
916	U	-0.342356	0.0354338	0.146576	-0.104969
917	U	0.0258414	-0.180164	0.257497	0.166818
918	G	0.022522	-0.128062	0.0563419	2.00123
919	A	0.0144403	0.0856674	0.0616601	0.0348358
920	U	-0.0216622	0.228832	0.325447	0.114102
921	C	0.101337	0.389518	0.0650964	0.144097
922	C	0.0971314	0.228795	0.0362618	0.0450712
923	C	0.132999	0.395346	0.268658	0.0883105
924	U	0.0770421	-0.0842803	0.647833	-0.149847
925	C	-0.185693	0.223852	-0.236563	-0.17025
926	G	0.106426	-0.133113	0.177902	2.01055
927	U	0.40542	-0.0354144	0.802783	0.117192
928	U	0.495008	0.0281301	1.07947	-0.107597
929	U	0.786268	0.00298735	1.2747	0.314967
930	U	0.836893	0.0421789	1.48143	0.0489739
931	A	0.769599	0.799619	-0.0252549	-0.0867321
932	U	0.721341	-0.111229	1.24303	0.22471
933	C	0.338688	0.361119	-0.0179969	0.148168
934	A	0.170222	0.466023	0.00604592	0.0805947
935	U	0.321188	-0.0115307	0.574288	0.0518254
936	C	0.0501466	0.621787	-0.09994	-0.0983543
937	C	-0.529736	-0.0391643	-0.397225	-0.480628
938	G	-0.0795064	-0.0238829	-0.010036	1.01075
939	A	0.0231342	0.394399	-0.0729337	0.0992918
940	A	0.0210155	0.38413	-0.101627	-0.0813251
941	U	0.181308	-0.0891196	0.429454	0.276964
942	C	-0.0673417	0.414741	0.347871	0.448405
943	A	-0.149334	0.139423	0.0459972	0.0213809
944	G	-0.00254332	-0.146671	0.0992975	0.778093
945	C	-0.175562	0.158818	-0.0529408	-0.110159
946	U	0.0258677	0.238494	0.191434	0.405842
947	C	0.118174	0.253129	0.133575	0.295739
948	C	0.0908211	0.703961	0.0679474	0.653447
949	A	0.106233	0.502589	-0.0991865	0.109855
950	U	0.55284	-0.145012	0.738135	0.37351
951	C	0.486659	0.732703	0.0641306	0.0196303
952	A	-0.0972534	0.80501	0.237124	-0.203398
953	C	-0.159151	0.609269	-999	0.21499
954	C	-0.302587	0.145727	-999	0.618796
955	A	-0.716553	0.149011	-999	-0.00952717
956	U	0.62269	-0.883746	1.31749	-0.537598
957	U	0.977398	-0.148208	1.3597	1.31264
958	G	0.680014	-0.041851	0.634701	1.28635
959	U	0.970598	-0.187029	0.560655	0.152651
960	C	0.328301	0.322902	0.272885	-0.135667
961	C	0.0831539	-1.24633	0.0458761	-0.038032
962	C	0.227685	0.52932	0.0927522	0.178525
963	U	0.960383	0.0541701	0.805146	0.135466
964	A	0.582173	0.383477	0.0091824	0.0823817
965	C	0.0267098	0.326858	-0.208242	-0.366346
966	C	-0.0837582	0.292195	-0.162826	0.0706184
967	C	0.328396	-0.0572603	1.13479	0.684655
968	C	-0.0550667	0.675032	0.0530101	0.0151038
969	C	0.00315078	-0.144175	0.0108223	0.314422
970	U	0.253014	-0.139087	1.07523	0.261232
971	U	0.539845	-0.10038	1.75216	0.0157454
972	U	1.1083	0.00318235	1.68932	-0.119364
973	A	1.04742	0.515868	-0.103414	-0.0444077
974	C	0.321021	0.42483	-0.335825	0.0789521
975	U	0.144355	0.337991	0.711291	-0.00510339
976	G	0.197221	0.745103	0.31113	0.689093
977	C	0.0573677	0.430936	-0.0499113	0.149625
978	U	0.0626302	-0.759558	0.0649973	0.140186
979	G	0.152229	-0.000116599	-0.158671	0.324591
980	C	0.153249	-0.197694	-0.296699	0.0715481
981	A	0.393168	0.771247	0.189486	0.123828
982	C	0.086183	-0.0210462	0.166109	-0.0271363
983	C	0.249505	-1.05922	0.130746	-0.525319
984	G	0.455892	-0.166912	0.232307	4.36867
985	G	0.21425	-0.188793	-0.0120984	0.239622
986	C	0.0763794	0.789612	0.28566	0.0899916
987	A	0.103106	-0.0468839	0.287572	0.101759
988	G	0.203274	-0.289203	0.106477	0.0571831
989	C	0.229803	-0.0309631	-0.00130471	0.14253
990	U	0.490101	0.0820902	-0.0781111	0.05259
991	C	0.314983	0.253485	0.154299	0.0114529
992	C	0.195793	0.737532	0.0502305	-0.0896202
993	A	0.809546	0.507915	0.231344	0.179375
994	G	0.627043	0.0434333	-0.013668	1.8279
995	A	0.66714	0.61739	0.29584	-0.170017
996	U	0.519654	-0.113385	-0.105919	0.0653141
997	C	0.68319	0.85412	0.161173	0.0810016
998	U	0.0583637	-0.192752	1.11158	-0.0255929
999	C	-0.115737	-0.107285	-0.0442117	0.0778649
1000	C	0.0843519	0.468197	0.269719	0.00374136
1001	U	0.169907	0.0655089	0.618709	0.0625656
1002	C	0.052698	0.905706	0.0547578	0.0558735
1003	G	0.229062	0.0840114	0.364063	0.52702
1004	G	0.0220301	0.0560251	-0.143918	0.79376
1005	G	0.035557	-0.0313814	0.125833	0.259882
1006	A	-0.0636313	0.0862788	0.0853226	0.0659542
1007	G	-0.036869	-0.116916	0.0369673	0.115124
1008	A	0.0229503	0.162904	0.0520372	-0.14526
1009	G	-0.0390303	-0.0343892	0.210194	-0.194971
1010	U	0.324874	0.170474	0.496182	-0.301965
1011	U	0.756354	-0.183272	0.380168	0.0381022
1012	G	0.156608	-0.0465262	0.0994701	0.950741
1013	A	0.22101	1.00577	0.0538406	0.0444389
1014	C	-0.0176422	0.923753	0.0942923	-0.0125364
1015	C	0.0308196	1.47224	0.0507926	-0.120088
1016	C	0.0635435	0.674857	0.084928	-0.00112513
1017	U	0.184258	0.004668	0.301209	-0.110392
1018	U	-0.0923988	-0.0219567	0.201969	-0.0872588
1019	G	-0.124418	-0.109916	-0.0592412	0.407335
1020	C	-0.114396	-0.530562	-0.0230626	0.052517
1021	A	-0.00978607	0.249974	0.0382324	0.0216012
1022	U	0.10414	0.0620591	0.146187	-0.200503
1023	C	0.138893	1.34791	0.0119187	-0.0195621
1024	A	0.333372	0.587344	0.0520221	0.0115102
1025	G	-0.0116908	0.0393318	0.0976818	0.0849559
1026	A	0.0973134	0.0721701	0.131696	0.00978866
1027	G	-0.0200145	0.119668	0.0408034	0.0387946
1028	A	0.114701	0.156499	0.010406	0.0383662
1029	G	-0.0607298	0.00323904	0.0350238	0.183172
1030	C	-0.186799	0.541632	-0.0244633	-0.196674
1031	A	-0.0684702	0.235376	-0.0531168	-0.0639516
1032	C	-0.0117117	0.113185	0.0152512	0.00164614
1033	A	-0.0622371	0.18371	0.0117578	0.0322259
1034	U	-0.133692	-0.0293901	0.0143172	0.0271534
1035	C	-0.110568	0.0965607	0.030859	-0.0761008
1036	C	-0.110907	-0.00530743	0.0599904	0.00123124
1037	U	0.0603066	-0.0459887	0.105046	-0.081001
1038	U	0.298624	-0.0628084	0.282504	0.0230654
1039	G	-0.00453064	-0.0147524	0.0577968	0.1474
1040	G	-0.0368779	0.010223	0.0706707	0.135907
1041	G	-0.309114	-0.159797	0.0608007	0.986968
1042	U	-0.0911374	0.00479569	0.0704251	0.160637
1043	C	-0.00375699	0.0370167	0.0353182	0.117428
1044	C	-0.112905	-0.0361657	-0.0324112	-0.0262693
1045	A	-0.036153	0.0731949	0.0275308	-0.0100317
1046	U	0.0719763	0.0903689	0.293799	0.020988
1047	U	0.0769986	0.00306998	0.134211	0.0221569
1048	C	0.23568	0.713578	0.00811634	0.00815671
1049	C	0.0395826	0.242429	-0.0459081	-0.040348
1050	A	0.157486	-0.106908	0.110085	-0.0389071
1051	G	-0.0102585	-0.0708846	-0.00553008	0.0739399
1052	U	-0.0488531	-0.00477253	0.0606849	-0.0337887
1053	A	0.0266582	0.9762	-0.0618817	-0.158502
1054	C	0.177613	-0.0102186	-0.0473584	-0.0237274
1055	G	-0.0167017	-0.0117107	0.0339452	0.153473
1056	C	-0.0990721	0.0866514	-0.0375243	-0.0859447
1057	A	0.0428927	0.339667	0.011875	0.0448219
1058	C	-0.0629445	0.131942	-0.00179491	0.0022421
1059	G	-0.00439815	0.0220435	0.00312257	0.145924
1060	A	0.165912	0.434832	0.0763515	0.0398043
1061	G	-0.194296	-0.0130154	0.058893	-0.0511974
1062	A	-0.0318395	0.0632118	0.0267533	0.0234593
1063	G	-0.0206438	-0.0247521	0.00509244	0.134473
1064	C	0.156996	0.0344908	0.00304787	0.0704469
1065	U	0.0386047	-0.0343577	0.0596147	0.0128813
1066	C	-0.101272	0.252295	-0.00269048	0.120646
1067	U	0.0297956	0.35606	0.0837735	-0.0197068
1068	C	0.217217	-0.0534285	-0.03955	0.135444
1069	G	0.279879	0.0225794	0.0595909	0.758685
1070	U	0.372415	0.0373538	0.385333	0.00286246
1071	U	0.574441	0.132395	0.382405	-0.0803851
1072	C	0.0838659	0.421746	-0.0300103	0.0200938
1073	U	0.253522	0.0596998	0.466981	-0.102008
1074	C	-0.170602	0.104875	-0.0613743	-0.111987
1075	U	-0.125401	-0.056303	0.0153384	-0.0587811
1076	G	-0.141867	0.00359035	-0.0523922	0.0654034
1077	A	0.0264046	0.0393624	-0.00212998	0.0186285
1078	U	-0.168354	-0.0794838	0.0615644	-0.0322558
1079	A	-0.0601337	0.167695	-0.00407443	-0.0350013
1080	U	-0.0954928	0.0124263	-0.000818363	0.0194879
1081	G	-0.0321898	-0.0534341	-0.0533652	0.169853
1082	U	-0.130556	-0.0363384	0.0518103	0.00740133
1083	G	-0.151907	0.0216575	-0.0455302	0.0334644
1084	G	-0.0220503	-0.0327839	0.0222124	0.0699763
1085	C	-0.103605	0.00527567	-0.0403998	-0.0320919
1086	A	-0.0142307	0.074227	-0.0276834	0.00427894
1087	U	-0.0847098	-0.0573815	-0.0348132	-0.0430445
1088	C	-0.0139816	0.44336	-0.0882902	-0.303681
1089	A	0.222432	0.611258	0.0660084	-0.139054
1090	U	0.292583	-0.056655	0.236173	0.0262988
1091	U	0.988405	0.0467223	0.680965	-0.0464445
1092	U	0.617182	0.0327716	0.795389	-0.160157
1093	A	0.853971	0.751505	-0.0530808	0.0230654
1094	G	0.508521	-0.00860958	0.171322	2.50599
1095	A	0.686927	0.498981	0.0246637	-0.0426738
1096	U	0.502252	-0.0136712	0.612738	-0.137288
1097	U	0.379492	-0.0284298	0.541773	0.140323
1098	G	0.553182	-0.0239668	0.0964219	5.05392
1099	G	0.289243	-0.0334764	-0.0220923	3.21637
1100	A	0.716508	0.741073	-0.0839403	-0.13129
1101	A	0.182607	0.173125	-0.0165448	0.00358407
1102	U	-0.057499	-0.0438707	0.000571565	0.0183838
1103	G	-0.0644689	-0.0103568	-0.0133426	0.0492445
1104	C	-0.0884505	-0.0645196	-0.0206458	0.02971
1105	C	-0.195515	0.0350686	-0.0421447	-0.0483961
1106	A	0.0216991	-0.0575773	-0.014066	0.0504518
1107	U	-0.114735	-0.0352115	-0.00510833	0.0328934
1108	A	-0.0140917	0.0431136	-0.0249964	0.0250199
1109	U	0.0894663	0.0063212	0.0337143	0.00999375
1110	C	0.319702	0.574215	-0.110154	-0.09968
1111	A	-0.0732039	0.0132947	-0.0265561	0.0316401
1112	U	-0.135415	-0.0652526	-0.0478282	-0.00969671
1113	C	-0.214613	-0.0541185	-0.0886835	-0.0845169
1114	A	-0.101371	0.012425	-0.0265395	0.044957
1115	G	-0.028624	0.0438295	-0.0386684	-0.000921774
1116	G	0.165367	-0.0196865	0.00820714	0.282478
1117	U	0.00123367	-0.622058	0.0723485	-0.0238146
1118	G	-0.0202719	-0.0789502	-0.0115208	0.402578
1119	G	-0.10788	0.00699636	0.0284764	0.183576
1120	G	-0.027472	-0.0588197	0.0196944	0.285707
1121	U	-0.140864	0.0077397	-0.00772837	-0.0664856
1122	A	-0.0410134	0.642968	-0.109049	-0.111932
1123	A	-0.0677864	0.219986	-0.0343895	0.0842619
1124	G	-0.204547	0.00538732	-0.0325486	0.160717
1125	A	-0.185179	0.42645	-0.00761226	-0.051363
1126	C	0.408224	0.637116	0.167552	-0.0473374
1127	C	-0.195402	0.970386	0.412814	-0.0446299
1128	A	-999	-999	-999	-0.0632607
1129	G	-999	-999	-999	0.274383
1130	C	-999	-999	-999	-0.177651
1131	A	-999	-999	-999	0.0883529
1132	G	-999	-999	-999	0.704373
1133	U	-999	-999	-999	0.0365805
1134	U	-999	-999	-999	-1.16226
1135	G	-999	-999	-999	0.679837
1136	C	-999	-999	-999	-999
1137	G	-999	-999	-999	-999
1138	U	-999	-999	-999	-0.310928
1139	C	-999	-999	-999	0.0952643
1140	C	-999	-999	-999	0.16242
1141	U	-999	-999	-999	0.145197
1142	C	-999	-999	-999	-0.00152832
1143	U	-999	-999	-999	0.159869
1144	C	0.0702289	0.928771	0.263934	0.0220645
1145	C	0.275246	0.802506	0.181324	-0.0249725
1146	A	0.188637	0.560721	0.121084	0.0199066
1147	U	1.17995	0.41835	0.752202	-0.163078
1148	U	1.51395	0.236637	0.964512	-0.0417168
1149	G	0.567128	0.0819524	0.107269	1.19833
1150	U	0.487812	0.112855	0.745738	-0.19555
1151	U	0.627949	0.151941	0.633785	-0.0476602
1152	C	0.485327	0.211197	0.72654	0.816754
1153	G	0.0131275	0.0784097	0.0617835	4.02546
1154	C	0.370081	0.490467	0.332562	-0.0967926
1155	U	0.894683	-0.0152016	0.417841	-0.204352
1156	U	0.283851	0.0293991	0.507341	-0.000182802
1157	G	0.221764	-0.0192738	0.0487253	1.31534
1158	A	-999	-999	-999	-0.029924
1159	C	-999	-999	-999	0.0620568
1160	G	-999	-999	-999	0.499438
1161	C	-999	-999	-999	-0.0712702
1162	C	-999	-999	-999	0.0795984
1163	A	0.225508	0.221835	-0.0121367	-0.15549
1164	A	0.146219	0.298537	0.00387824	-0.00898442
1165	A	0.119119	0.41745	0.0428836	0.00279571
1166	U	0.254178	0.00398654	0.296607	-0.0560217
1167	C	0.0843992	0.188886	8.02393e-05	0.123105
1168	C	0.0942416	0.571932	0.0385181	0.120857
1169	U	0.327204	0.0598484	0.473265	0.0669581
1170	C	-0.126453	0.65337	0.0403517	-0.0522531
1171	C	-0.212288	0.562538	0.1002	0.703822
1172	U	0.608241	-0.0579064	0.477301	1.15969
1173	G	0.0426214	-0.177019	0.0730898	1.59878
1174	A	0.514526	0.553705	0.0204729	-0.262809
1175	U	0.317501	-0.0580854	0.421772	-0.00351585
1176	C	0.303152	0.635214	0.00428574	-0.192588
1177	U	0.0892097	-0.00796587	0.451397	-0.0904701
1178	C	-0.00282634	0.628794	0.00697152	0.15776
1179	C	0.296256	1.10738	0.0221048	0.0644864
1180	U	-0.196412	0.0895134	0.335265	-0.105677
1181	C	0.0748343	0.295086	-0.00800757	0.169773
1182	U	0.167601	0.00549152	0.309688	-0.015906
1183	U	0.0704841	0.0246873	0.299356	0.0152522
1184	U	0.193524	-0.0514848	0.244978	0.161683
1185	G	0.0963967	-0.000228645	0.0543619	0.604156
1186	U	0.0298137	-0.023756	0.241808	-0.0762523
1187	C	0.035226	-0.0493029	-0.0368698	0.158284
1188	G	0.086235	-0.0559437	0.0400259	2.53252
1189	U	0.233171	-0.0484882	0.332787	0.0124134
1190	A	0.851158	0.551886	0.00958512	0.0887087
1191	C	-0.0520482	0.417584	0.0141678	-0.0172972
1192	A	0.279301	0.663468	0.0510513	0.153405
1193	G	0.173603	-0.0886025	0.0864504	1.1995
1194	A	0.212138	0.405962	0.0111514	-0.144001
1195	A	0.266131	0.343429	0.0179211	0.065217
1196	U	0.579639	0.0452678	0.477815	0.153765
1197	U	0.992867	0.134852	0.611947	0.0942441
1198	A	0.565776	0.816746	0.0364761	0.191871
1199	G	-0.233361	-0.0011743	-0.0637652	1.30704
1200	C	-0.147583	-0.017492	0.0262656	-0.0121923
1201	U	-0.385068	-0.0345074	-0.043337	-0.247297
1202	C	-0.269316	0.560299	-0.0270018	-0.210205
1203	U	-0.0357482	0.250607	0.0723599	0.0197748
1204	C	-0.134639	0.0792183	-0.0689	0.0929745
1205	U	0.144779	-0.0525238	0.163821	0.0529144
1206	C	0.125087	0.455796	-0.0571211	0.0807096
1207	A	0.0905704	0.441334	-0.01787	-0.0945999
1208	C	-0.327892	0.223971	-0.081142	-0.0169498
1209	C	-0.283521	0.291607	-0.0880641	-0.54203
1210	C	-0.194548	0.361011	-0.107624	-0.0860474
1211	A	0.395837	0.276509	0.0749534	0.0937023
1212	U	0.493872	-0.00777838	0.333849	-0.0446194
1213	U	0.867188	-0.0145968	0.69031	-0.0412208
1214	U	0.480271	-0.00599987	0.630107	-0.0136106
1215	C	0.012873	0.718368	-0.010813	0.0775935
1216	C	0.0486801	0.258197	-0.0106361	0.0443005
1217	C	-0.508555	0.493337	-0.255483	-0.11995
1218	G	0.218453	0.0151492	0.115917	2.50718
1219	U	0.142217	0.107016	0.29349	0.00377557
1220	C	-0.0633268	0.151439	-0.0147177	0.0279405
1221	U	0.0283054	-0.0765003	0.243211	-0.00257951
1222	C	0.0334226	0.413848	-0.0415219	0.0875924
1223	U	0.242044	0.018534	0.235614	0.00199401
1224	C	-0.0464292	0.0217514	0.00203866	0.0515739
1225	C	0.0720398	0.221076	0.00980727	0.0826285
1226	U	0.199562	0.0919483	0.240155	-0.0396097
1227	C	0.0827212	0.668462	-0.0275229	-0.00780941
1228	C	0.129089	0.441317	0.0159431	0.0279547
1229	G	0.298335	-0.0486603	0.102975	2.50142
1230	A	0.490223	0.323564	0.0999916	-0.211112
1231	U	0.740225	0.0614637	0.440385	-0.316899
1232	A	0.87737	0.607037	0.036918	-0.251454
1233	A	0.800867	0.73001	0.014131	-0.21491
1234	A	0.77413	0.617531	0.0821449	-0.0104778
1235	U	0.851682	0.0978325	0.510074	-0.212609
1236	U	0.668234	0.0276173	0.327945	-0.123023
1237	G	0.243787	-0.049472	0.0108945	0.0684105
1238	G	0.00517562	0.0281047	0.0245941	0.108579
1239	A	0.0101412	0.0999321	-0.0166132	0.0624972
1240	C	0.0136926	0.0695624	-0.00575877	0.0394945
1241	C	0.0749976	0.0444873	0.0531106	0.0374491
1242	U	-0.000454539	0.0519728	0.00313985	0.0363355
1243	C	0.0510174	0.0128987	0.0432106	-0.0328873
1244	C	-0.0104161	0.103705	0.0678183	0.033638
1245	A	0.0535633	0.103739	0.0755291	0.0912288
1246	G	0.203024	0.0471415	0.00113946	0.246669
1247	U	0.263619	0.526109	0.162353	-0.0333976
1248	C	0.510973	1.20004	0.048866	-0.00831265
1249	U	1.58342	0.179416	0.921991	-0.0613869
1250	U	0.864749	0.0810696	1.24253	-0.175953
1251	C	0.616603	0.643879	0.0640714	-0.0414023
1252	U	0.935877	0.0992097	1.08345	-0.148401
1253	U	0.623057	0.0251577	0.825482	0.0355113
1254	C	-0.106539	0.196602	-0.107952	-0.0226344
1255	G	-0.0143338	-0.0859591	0.0287708	0.0195171
1256	G	-0.0752756	0.0238155	-0.0516862	0.10913
1257	G	0.0986076	0.123357	-0.452822	0.0962152
1258	U	0.186311	0.582728	0.0871664	0.00705225
1259	C	0.622238	1.22596	0.0824253	-0.0941492
1260	C	0.708485	0.53738	0.274811	-0.0790608
1261	U	0.494723	0.193598	0.749086	0.00541336
1262	U	0.420398	0.00853244	1.25824	0.0399792
1263	U	0.361119	0.049191	0.586026	-0.0733923
1264	C	0.230104	0.00490566	-0.0283982	-0.010106
1265	C	-0.00709773	0.0289041	-0.0130958	-0.0188715
1266	C	0.0731403	-0.00847197	0.0345619	-0.0773637
1267	G	0.124704	0.176636	0.0128954	0.299324
1268	C	0.0743084	2.3031	0.00725508	-0.0594831
1269	A	0.129508	0.379361	-0.0788385	-0.0916247
1270	C	0.0526127	1.74753	-0.0666058	-0.10659
1271	U	0.00496988	0.262959	0.107052	-0.260518
1272	G	-0.0382463	-0.0249422	-0.00761479	0.00208051
1273	G	0.0156708	0.00320028	-0.0570766	-0.114022
1274	G	-0.149928	-0.064418	-0.605328	-0.0783019
1275	G	0.10303	-0.0497027	-0.357454	-0.511647
1276	U	0.355825	-0.0142879	1.16423	-0.236072
1277	G	0.0626593	-0.0309533	-0.349746	-0.022
1278	U	0.147294	-0.0210638	0.281331	-0.127447
1279	U	0.118153	-0.0352072	0.195969	-0.187829
1280	C	0.0170904	0.0597156	0.0252704	-0.0984902
1281	U	0.41939	-0.0161701	0.268514	0.0642919
1282	U	0.51192	-0.0155129	0.439389	-0.194041
1283	C	0.157071	0.176611	0.0401037	-0.088523
1284	C	0.0963725	0.864505	-0.170078	-0.0520924
1285	A	0.105877	0.187688	-0.0455271	-0.0928098
1286	G	-0.134694	-0.0450379	-0.065557	0.214468
1287	G	-0.0348891	-0.175383	-0.234601	0.365632
1288	U	0.479085	-0.0616159	0.737807	-0.0468321
1289	A	0.0396392	0.252016	-0.00164435	-0.126217
1290	U	-0.305047	-0.112798	-0.12367	-0.479699
1291	C	-0.204684	-0.238564	0.0869129	-0.116436
1292	U	-0.0240446	-0.0987743	0.128487	0.138627
1293	G	-0.121809	-0.0908204	0.042609	0.763359
1294	U	-0.356291	-0.161049	0.11789	-0.312477
1295	U	-0.572821	-0.141135	0.332899	-0.639202
1296	C	-0.190247	-0.0461757	-0.0272175	-0.350252
1297	C	-0.280794	-0.163721	-0.0764089	-0.650886
1298	U	0.042283	-0.117642	0.143327	-0.296708
1299	U	0.0418096	-0.0499287	0.261162	-0.338498
1300	C	0.0598239	-0.0323315	0.0564667	-0.146319
1301	U	0.544205	-0.0896954	0.378603	-0.214699
1302	U	0.657936	-0.061068	0.781857	-0.293224
1303	U	0.657938	-0.0945352	0.825612	-0.274137
1304	C	0.276762	0.777375	0.260647	-0.140603
1305	A	0.616762	0.693654	-0.0793973	-0.216041
1306	U	0.309843	-0.0283303	0.62574	-0.497709
1307	C	0.252034	0.302472	0.0244548	-0.152753
1308	A	1.29156	0.539666	0.0447706	-0.221307
1309	A	0.196771	0.168548	0.102549	-0.171415
1310	A	0.238254	0.118142	0.233251	-0.221379
1311	U	0.0445339	-0.0663353	0.40011	-0.143972
1312	G	-0.0365688	-0.0786339	-0.130894	0.201233
1313	C	-0.0539861	0.0372088	-0.24912	-0.358447
1314	A	-0.0924596	0.101444	-0.782332	-0.22272
1315	G	-0.0995215	-0.0491372	-0.214797	-0.103364
1316	A	-0.126527	0.109667	-1.76067	-0.179723
1317	G	-0.578296	-0.614353	-5.96699	-0.756672
1318	A	-0.0714116	0.0919994	-0.0151994	-0.129291
1319	G	-0.0797129	-0.143617	-0.0279092	-0.0065802
1320	U	-0.346154	-0.155987	0.0436313	-0.190814
1321	A	0.403798	0.227594	0.0107163	-0.214102
1322	C	-0.203736	0.0247143	0.133806	-0.18137
1323	C	0.166007	0.476308	0.416937	-0.135424
1324	A	0.196191	0.240815	0.0837106	-0.152084
1325	U	0.00686635	-0.146413	0.525222	-0.0509179
1326	U	0.586127	0.0373953	0.931791	-0.142101
1327	C	0.0494439	0.188646	0.123244	-0.0798376
1328	U	0.225875	0.0541524	0.457663	-0.155463
1329	C	0.0536624	0.475246	0.00524448	-0.116222
1330	U	0.291812	0.225981	0.464813	-0.24653
1331	C	0.25335	0.0613781	0.0404887	-0.195452
1332	U	0.636072	-0.0150737	0.778514	-0.313947
1333	A	1.08102	0.605967	0.0795848	-0.314549
1334	U	1.02921	-0.02394	0.986931	-0.165235
1335	U	1.3491	-0.0590858	1.17112	2.53733
1336	G	0.339148	-0.278611	0.190486	2.62336
1337	U	0.8782	-0.118137	1.18096	-0.256212
1338	U	1.22451	-0.0983012	1.36077	-0.0970534
1339	A	1.17941	0.579558	0.113638	-0.0895299
1340	U	0.652029	-0.069617	0.95145	-0.192373
1341	G	-0.00536243	-0.106639	0.00719519	1.75877
1342	C	-0.0300073	-0.0346623	0.0232441	-0.221823
1343	U	0.0588543	-0.0539898	0.121371	-0.0285193
1344	G	0.0855706	-0.100724	0.0945336	3.53592
1345	U	0.492274	-0.0956957	0.399203	-0.25899
1346	U	0.476328	-0.0506158	0.580358	-0.235631
1347	C	0.201767	0.221827	0.0813801	-0.102469
1348	U	0.431588	-0.242334	0.623424	-0.228342
1349	G	0.119269	-0.199299	0.0906013	2.18175
1350	G	0.0956734	-0.176732	0.107902	2.1051
1351	A	0.0962069	0.177018	0.125547	-0.313997
1352	U	0.145742	-0.118391	0.348019	-0.253545
1353	C	0.0293821	0.0807092	0.0473256	-0.198074
1354	A	0.00417368	0.278631	0.170567	-0.292857
1355	G	-0.0575863	-0.119832	0.210987	0.582897
1356	C	-0.0243924	-0.0600034	-0.0869634	-0.112238
1357	C	0.0405975	0.0951752	0.0490182	-0.0876091
1358	U	0.09661	-0.00438678	0.174894	-0.233773
1359	C	-0.125272	0.1727	0.0943287	-0.426162
1360	C	0.00977087	0.0102077	0.0546502	-0.091376
1361	C	0.104997	0.0861671	0.0832992	-0.130833
1362	U	0.471888	-0.0927825	0.321777	-0.282308
1363	U	0.347552	-0.0865787	0.58584	-0.294952
1364	C	0.248264	0.201625	0.202899	-0.208106
1365	A	0.528407	0.247235	0.122993	-0.29897
1366	U	0.742159	-0.112231	0.706836	-0.347492
1367	A	1.41698	0.835045	0.0949023	-0.0158821
1368	G	1.25744	-0.0835483	0.324071	5.85609
1369	U	0.21084	-0.0440321	0.265977	-0.216113
1370	C	0.0439624	0.0553489	0.0672095	-0.232186
1371	A	0.0385415	0.115344	0.0264479	-0.246626
1372	C	0.0434955	0.039795	0.033068	-0.150509
1373	U	0.028636	-0.0978387	0.0704882	-0.326415
1374	G	0.0137908	-0.0208816	0.0213486	0.359669
1375	A	-0.0109585	0.0749124	0.00234857	-0.19155
1376	G	0.0371101	-0.0305608	0.0597065	0.196213
1377	U	0.25278	-0.0424944	0.162748	-0.251925
1378	U	1.27937	-0.00366419	0.537487	-0.347147
1379	U	0.49777	-0.0680777	0.372918	-0.390365
1380	G	0.0863945	-0.0226007	0.0720623	0.403666
1381	A	0.0704878	0.0513634	0.00455205	-0.0947867
1382	G	-0.0164801	-0.0344469	0.0708449	0.125409
1383	U	0.0733311	-0.0129802	0.112828	-0.198005
1384	U	0.0262163	-0.0340653	0.13071	-0.178875
1385	C	-0.0486388	0.0386626	0.0757312	-0.352381
1386	U	0.0564638	0.076415	0.121686	-0.168528
1387	G	0.119812	0.134202	0.157052	-0.0984486
1388	U	0.438179	0.0964545	1.18518	-0.368694
1389	G	0.514063	0.190212	0.153116	0.23133
1390	C	-0.0151542	-0.0381054	0.287332	-0.348137
1391	A	0.217523	1.35514	0.0882879	-0.13883
1392	C	-0.0861523	-0.535709	0.173104	-0.245518
1393	A	0.114282	0.352923	0.329088	-0.146129
1394	U	-0.324281	-0.185806	-0.0418226	-0.40255
1395	C	-0.0609808	-0.0303556	0.162783	-0.103529
1396	U	0.014832	-0.0323698	0.153568	-0.120689
1397	G	0.0667138	0.56056	0.158443	-0.113336
1398	U	-0.55422	-2.50291	0.248268	-0.499466
1399	A	0.971785	0.336452	0.243713	-0.0239143
1400	U	0.495876	-0.0709155	1.36676	-0.225091
1401	G	-0.10144	-0.301646	0.723664	0.311634
1402	U	-0.0245323	-0.525303	0.677013	-0.287595
1403	A	-0.0404923	0.613049	0.165871	0.161971
1404	G	0.00584963	0.474573	0.218742	1.51876
1405	A	-0.352384	0.420516	0.521587	-0.15175
1406	A	0.0868118	0.325262	0.109045	0.0325628
1407	C	-0.0280104	-0.0105475	0.0924289	-0.298563
1408	C	-0.0692266	-0.372072	0.0344785	-0.310553
1409	U	0.230562	-0.166898	0.148421	-0.177588
1410	C	0.0736954	0.0262884	0.048587	-0.179058
1411	C	0.00604388	-0.0272589	0.0298535	-0.567821
1412	C	0.106341	0.204691	0.0359296	-0.140555
1413	A	0.565685	0.79997	0.0318008	-0.0603222
1414	A	1.28713	0.373665	0.071988	0.298474
1415	U	1.35621	0.0615425	1.26439	0.277801
1416	G	0.589741	-0.0568596	0.290839	5.30887
1417	C	0.248455	0.399184	0.128205	-0.320588
1418	C	0.397703	1.20629	0.284473	-0.2536
1419	A	0.923465	1.008	0.146491	-0.502268
1420	C	0.277532	0.107385	0.0989201	0.0171199
1421	U	1.08493	0.0767444	1.06053	-0.385094
1422	A	0.862071	0.982325	0.0785967	-0.20795
1423	A	0.64282	0.965592	0.0980854	-0.185553
1424	C	0.226422	1.30759	0.191755	-0.388873
1425	C	0.26951	0.537838	0.13943	-0.364566
1426	A	0.605327	0.864829	0.139159	-0.450845
1427	U	0.568012	-0.049473	0.574854	-0.587808
1428	U	0.0913543	-0.124022	0.403964	-0.0599739
1429	C	0.149633	0.0495007	0.0666167	-0.240092
1430	U	0.320512	-0.0285083	0.497407	-0.28623
1431	U	0.400278	-0.0222141	0.52461	-0.404346
1432	C	0.165646	0.470191	0.0496864	-0.308738
1433	C	0.218438	0.312084	0.0995367	-0.317338
1434	A	0.352162	0.333865	0.0667884	-0.339162
1435	A	0.0998477	0.91907	0.0523593	-0.314018
1436	C	-0.00697099	0.15304	0.0267475	-0.476009
1437	A	0.0224854	-0.115742	0.0643301	-0.522425
1438	G	0.00392793	-0.0406405	-0.0240923	-0.209491
1439	A	0.0118688	-0.123008	0.00743994	-0.369437
1440	U	0.0412279	-0.0670287	0.0706175	-0.126669
1441	G	0.0541153	-0.0556429	0.0250097	0.100474
1442	C	0.0520306	0.136561	0.0366895	-0.227425
1443	C	0.0229413	5.93316	0.0183262	-0.387798
1444	C	-0.0106233	0.12427	0.0227648	-0.148103
1445	U	0.134126	-0.177746	0.156743	-0.154921
1446	G	0.0487894	-0.163165	0.0489391	0.302992
1447	A	0.196779	-0.0970638	0.0764129	-0.365691
1448	U	0.20447	0.135056	0.252672	-0.340212
1449	C	0.0538565	-0.0552447	0.0432763	-0.23538
1450	U	0.175125	0.0304315	0.269423	-0.52955
1451	C	0.0392131	-0.0558273	0.0624156	-0.438263
1452	A	0.349727	0.000425598	0.0883687	-0.307164
1453	G	0.800553	-0.0712942	0.158675	1.50833
1454	U	1.14477	0.485906	0.68719	-0.58511
1455	A	0.662944	0.0263699	0.0962026	-0.237915
1456	G	0.0722186	-0.0455865	0.018969	0.568721
1457	C	0.0267146	0.453976	0.0798284	-0.506113
1458	A	0.0414187	-0.0277571	0.0826233	-0.354073
1459	U	0.113071	0.0389436	0.189462	-0.356235
1460	U	0.000766622	0.0755629	0.0793571	-0.316438
1461	C	-0.0430911	0.035409	-0.0136134	-0.390066
1462	U	0.0300866	0.0603042	0.0573354	-0.544984
1463	G	-0.0694262	0.601672	0.0349056	-0.285182
1464	G	-0.138528	0.0281196	-0.0102978	-0.453739
1465	C	-0.0222433	0.0595347	0.154592	-0.420048
1466	G	0.149174	-0.169247	0.0306311	0.332044
1467	U	0.464858	-0.0153325	0.407174	-0.185477
1468	U	0.309805	0.0581645	0.237037	-0.172345
1469	C	0.127719	0.047059	0.0273169	-0.154508
1470	C	0.0291518	0.25479	0.0498336	-0.0898257
1471	C	0.0536753	0.453095	0.101944	-0.152264
1472	C	-0.0922075	0.489154	0.330724	-0.103078
1473	A	0.0246185	-0.098229	0.00640031	-0.061062
1474	C	-0.0236772	0.129986	0.039031	-0.588418
1475	C	0.0801383	-0.499685	0.0723004	-0.588578
1476	A	0.207464	0.16666	0.105079	0.329866
1477	G	0.707855	0.0941771	0.281407	1.4094
1478	U	0.868166	-0.107965	0.840895	-0.0304614
1479	U	1.26915	-0.0843608	0.97339	-0.603331
1480	U	0.850803	0.0185355	0.790446	-0.246664
1481	C	-0.300948	-0.0958044	0.0156211	-0.277891
1482	C	0.100766	0.135916	-0.162974	-0.177038
1483	A	0.0478651	0.24401	0.225685	-0.193187
1484	U	0.0332164	0.0936531	0.146085	-0.238283
1485	C	-0.0139501	0.0540397	0.110407	-0.252502
1486	U	0.0137307	0.019579	0.142103	-0.0872961
1487	G	0.190221	0.0657058	0.215767	2.24551
1488	U	0.486847	0.312361	0.432898	-0.105194
1489	U	1.36925	0.151486	1.58685	-0.196642
1490	C	1.69809	1.51829	0.874988	0.196
1491	A	0.591121	1.11308	0.173714	-999
1492	U	1.28654	0.302753	2.20663	0.047
1493	A	1.18407	1.92705	0.186147	0.012
1494	A	0.696949	0.540857	0.107055	0.001
1495	G	0.0646451	-0.791827	0.0273365	0.504
1496	A	-0.0253186	-0.0832002	0.216293	0.04
1497	U	0.0362666	-1.60018	0.228332	0.031
1498	C	0.0114593	1.18141	0.0112782	0.075
1499	G	-0.0100862	-999	0.0657344	0.025
1500	U	-0.0932189	-999	0.283598	0.046
1501	U	-999	-999	0.408972	0.062
1502	U	-999	-999	0.946801	0.077
1503	G	-999	-999	0.074	0.113
1504	G	-999	-999	0.719	0.127
1505	U	-999	-999	0.092	0.181
1506	G	-999	-999	-999	-999
1507	C	-999	-999	-999	-999
1508	C	-999	-999	-999	-999
1509	U	-999	-999	-999	-999
1510	U	-999	-999	-999	-999
1511	G	-999	-999	-999	-999
1512	A	-999	-999	-999	-999
1513	G	-999	-999	-999	-999
1514	A	-999	-999	-999	-999
1515	C	-999	-999	-999	-999
1516	G	-999	-999	-999	-999
1517	C	-999	-999	-999	-999
1518	C	-999	-999	-999	-999
1519	A	-999	-999	-999	-999
1520	U	-999	-999	-999	-999
1521	G	-999	-999	-999	-999
1522	A	-999	-999	-999	-999
1523	U	-999	-999	-999	-999
1524	G	-999	-999	-999	-999
1525	U	-999	-999	-999	-999
1526	U	-999	-999	-999	-999
1527	G	-999	-999	-999	-999
1528	A	-999	-999	-999	-999
1529	U	-999	-999	-999	-999
1530	G	-999	-999	-999	-999
1531	U	-999	-999	-999	-999
1532	C	-999	-999	-999	-999
1533	A	-999	-999	-999	-999
1534	C	-999	-999	-999	-999
1535	U	-999	-999	-999	-999
1536	C	-999	-999	-999	-999
1537	G	-999	-999	-999	-999
1538	G	-999	-999	-999	-999
1539	U	-999	-999	-999	-999
1540	G	-999	-999	-999	-999
1541	A	-999	-999	-999	-999
1542	G	-999	-999	-999	-999
1543	U	-999	-999	-999	-999
1544	G	-999	-999	-999	-999
1545	A	-999	-999	-999	-999
1546	U	-999	-999	-999	-999
1547	U	-999	-999	-999	-999
1548	A	-999	-999	-999	-999
1549	U	-999	-999	-999	-999
1550	C	-999	-999	-999	-999
1551	U	-999	-999	-999	-999
1552	A	-999	-999	-999	-999
1553	C	-999	-999	-999	-999
1554	C	-999	-999	-999	-999
1555	C	-999	-999	-999	-999
1556	U	-999	-999	-999	-999
1557	G	-999	-999	-999	-999
1558	C	-999	-999	-999	-999
1559	U	-999	-999	-999	-999
1560	U	-999	-999	-999	-999
1561	U	-999	-999	-999	-999
1562	U	-999	-999	-999	-999
1563	G	-999	-999	-999	-999
1564	C	-999	-999	-999	-999
1565	U	-999	-999	-999	-999
