# Supplementary material for: Secondary structure of the segment 5 genomic RNA of influenza A virus and its application for designing antisense oligonucleotides
Source: Sci Rep. 2019 Mar 7;9:3801. doi: 10.1038/s41598-019-40443-7 (PMC6406010; doi:10.1038/s41598-019-40443-7)
Supplement: Supplementary file 3 — Supplementary Data 2 [file 41598_2019_40443_MOESM3_ESM.xlsx]

## Sheet: Title page
Supplementary Data 2
Secondary structure of the segment 5 genomic RNA of influenza A virus and its application for designing antisense oligonucleotides
Paula Michalak1, Marta Soszynska-Jozwiak1, Ewa Biala1, Walter N. Moss2, Julita Kesy1, Barbara Szutkowska1, Elzbieta Lenartowicz1, Ryszard Kierzek1, Elzbieta Kierzek1*
1Institute of Bioorganic Chemistry Polish Academy of Sciences, 61-704 Poznan, Noskowskiego 12/14, Poland
2Roy J. Carver Department of Biophysics, Biochemistry and Molecular Biology, Iowa State University, Ames, IA 50011, United States of America
*Corresponding author: E-mail: elzbieta.kierzek@ibch.poznan.pl, Institute of Bioorganic Chemistry Polish Academy of Sciences, 61-704 Poznan, Noskowskiego 12/14, Poland, Tel.: +4861-853-8503; Fax: +4861-852-0532.

## Sheet: Isoenergetic microarray probes
Binding site in vRNA5	Isoenergetic microarray probe sequence	ΔG°37 of specific pentamer duplex with RNA (kcal/mol)
3	CUdCug	-7.11
4	uCuDcg	-8.39
11	cCuUgg	-9.08
12	CcCuUg	-9.5
13	AcCcUg	-10.18
14	UdCcCg	-9.85
15	dUdCcg	-9.21
20	GdDdDg	-7.79
21	dGdDdg	-9
22	dDgDdg	-9.24
23	dDdGag	-8.39
29	DcDdUg	-7.89
30	GdCdDg	-8.62
31	uGdCdg	-9.21
33	UdUgDg	-8.47
34	gUdUgg	-8.68
35	DgUdUg	-8.58
36	GdGUdg	-9.2
37	GgDgUg	-10.82
38	DgGdG	-9.46
39	GDgGa	-8.87
40	DgDgG	-9.7
41	CdGdGg	-9.86
42	GCdGdg	-10.44
43	UgCdGg	-10.04
44	dUgCdg	-10.16
45	DdUgCg	-9.25
46	cDdUgg	-8.44
47	DcDdUg	-7.89
48	GdCdDg	-8.62
49	dGdCdg	-9.83
50	GdGdCg	-9.84
51	GgDgAg	-10.72
52	CgGdG	-9.52
53	UCgGdg	-10.23
54	uUcGgg	-9.28
55	cUuCgg	-8.56
56	uCuUcg	-7.82
65	GdUcUg	-9.02
66	GGdUcg	-9.63
67	DgGdUg	-10.12
68	dDgGdg	-10.59
69	GdAgGg	-9.41
70	uGdDgg	-9.17
71	dUgDdg	-9.11
73	uDdUgg	-7.73
77	uGdDug	-7.24
78	dUgDdg	-9.11
79	CdUgDg	-9.18
80	dCdUgg	-8.78
81	GdCdUg	-8.57
82	uGdCdg	-9.21
83	uUgDcg	-8.4
87	uCcUug	-7.69
88	uUcCug	-7.69
89	cUuCcg	-9.02
90	cCuUcg	-9.02
91	GCcUug	-8.53
92	UGcCug	-9.26
93	GUgCc	-9.41
94	CgUgCg	-10.8
95	uCgUgg	-9.61
96	dUcGug	-8.3
97	GdUcGg	-9.48
98	cGdUcg	-9.66
99	CcGdUg	-10.14
100	CCcGa	-9.28
101	ACcCg	-8.79
102	dDcCc	-8.99
103	GdAcCg	-9.21
104	cGdDcg	-9.4
105	DcGdDg	-9.22
106	dDcGag	-9.03
107	CdDcGg	-8.79
108	GcDdCg	-9.42
109	GgCdDg	-10.43
110	AgGcAg	-10.26
111	dDgGc	-9.65
112	dDdGgg	-9.43
113	dDdDgg	-8.08
114	GdDdDg	-7.79
115	cGdDdg	-9.06
116	DcGdDg	-9.22
117	GDcGDg	-8.8
118	gGdCg	-9.25
119	CgGdC	-9.07
120	UCgGdg	-10.23
121	CuCgGg	-10.29
122	UcUcGg	-9.35
123	CUcUcg	-9.08
124	GcUcUg	-10.26
125	DGcUcg	-10.31
126	GdGcUg	-10.69
127	CGdGcg	-10.8
128	UcGdGg	-9.78
129	uUcGdg	-8.85
130	cUuCgg	-8.56
131	uCuUcg	-7.82
133	DgUcUg	-9.59
134	GdGUcg	-9.53
135	GgDgUg	-10.82
136	GGgDg	-9.91
137	GGgGa	-9.86
138	CGgGG	-9.17
139	GCgGG	-9.3
140	GGcGG	-9.3
141	GgGCG	-9.3
142	GGGGc	-9.45
143	AgGgG	-9.88
144	CdGgG	-9.59
145	CCdGg	-9.2
146	UcCdGg	-9.81
147	uUcCdg	-8.88
148	dUuCcg	-8.58
151	gUcDug	-7.94
152	uGuCdg	-8.95
153	gUgUcg	-9.71
154	uGuGug	-7.84
155	dUgUgg	-9.31
156	GdUgUg	-9.1
157	dGdUgg	-9.66
158	DdGdUg	-8.53
159	GdDgDg	-9.74
160	DgDdGg	-9.61
161	CdGdDg	-9.07
162	CCdGdg	-10.27
163	DcCdGg	-10.04
164	GDcCAg	-8.44
165	AgDcC	-8.4
166	CdGdCg	-9.41
167	CCdGdg	-10.27
168	GCcDG	-8.34
169	uGcCa	-9.09
170	GUgCc	-9.41
171	DgUgCg	-10.74
172	dDgUgg	-9.44
173	dDdGug	-7.4
174	GdDdGg	-8.58
175	gGdDdg	-9.56
176	uGgDdg	-9.97
177	dUgGdg	-10.46
178	GdUgGg	-10.04
179	uGdUgg	-9.04
182	GDdUgg	-8.34
183	DgDdUg	-8.77
184	dDgDdg	-9.24
185	uDdGdg	-8.78
186	dUdDgg	-8.35
187	CdUdDg	-7.63
188	uCdUdg	-8.16
190	DdUcDg	-8.2
191	dDdUcg	-7.89
193	uGdDdg	-8.38
195	DcUgDg	-9.71
196	GdCuGg	-9.17
197	GgAcUg	-9.76
198	DgGdC	-9.01
199	GDgGa	-8.87
200	UGdGgg	-9.99
201	dUgDgg	-9.9
202	CdUgDg	-9.18
203	dCdUgg	-8.78
204	GdCdUg	-8.57
205	uGdCdg	-9.21
206	CuGdCg	-9.17
207	uCuGdg	-9.36
208	gUcUgG	-11.39
209	CgUcUg	-9.65
210	DcGuCg	-9.3
211	dDcGug	-8.04
212	GdDcGg	-9.22
213	DgDdCg	-9.16
214	CdGdDg	-9.07
215	GCdGdg	-10.44
216	GGCdGg	-9.64
217	GgGcA	-10.13
218	AgGgC	-10.01
219	GAgGg	-9.03
220	UGdGgg	-9.99
221	CuGdGg	-9.62
222	DcUgDg	-9.71
223	UdCUgg	-7.98
228	gGdDdg	-9.56
229	DgGdDg	-10.17
230	CdGgAg	-10.05
231	dCdGg	-8.76
232	UdCdGg	-8.27
237	GCdUug	-7.03
238	DgCdUg	-9.82
239	CdGcAg	-9.97
240	GCdGc	-9.5
241	GGCdGg	-9.64
242	uGgCa	-9.13
243	AUgGcg	-9.33
244	UdUgGg	-8.9
248	cCdUug	-7.39
249	DcCdUg	-9.2
250	GDcCAg	-8.44
251	cGdCc	-9.21
252	GcGdC	-9.2
253	dGcGdg	-11.57
254	GdGcG	-9.65
255	dGdGCg	-10.04
256	dDgDgg	-10.03
257	dDdGag	-8.39
258	GdDdGg	-8.58
259	cGdDdg	-9.06
260	UcGdAg	-8.5
261	uUcGdg	-8.85
262	cUuCgg	-8.56
263	cCuUcg	-9.02
264	CcCuUg	-9.5
265	UcCcUg	-10.47
266	UUcCcg	-9.17
267	cUuCcg	-9.02
268	cCuUcg	-9.02
269	dCcUug	-7.92
270	dDcCug	-8.48
271	dDdCcg	-8.94
272	GdDdCg	-8.13
273	dGdDdg	-9
274	GdGdDg	-9.5
275	dGdGdg	-10.71
276	CdGdGg	-9.86
277	CCdGdg	-10.27
278	UcCdGg	-9.81
279	GUcCDg	-8.63
280	gGuCc	-9.45
281	CgGuC	-8.81
282	UcGgUg	-10.07
283	CuCgGg	-10.29
284	UcUcGg	-9.35
285	uUcUcg	-8.12
290	CCdCug	-8.2
291	CCcDC	-7.72
292	GCcCA	-8.47
293	AgCcC	-9.93
294	CdGcC	-9.68
295	UCdGcg	-9.63
296	uUcDgg	-8.36
297	gUuCdg	-8.22
298	cGuUcg	-8.58
299	GcGuUg	-9.23
300	dGcGug	-9.97
301	CDGcGg	-9.38
302	UCdGcg	-9.63
303	dUcDgg	-9.41
304	GdUCdg	-8.77
305	dGdUcg	-9.6
306	CdGdUg	-9.02
307	dCdGdg	-9.83
308	GdCdGg	-9.41
309	GGdCDg	-8.63
310	DgGdC	-9.01
311	CdGgAg	-10.05
312	GCdGg	-9.37
313	UgCdGg	-10.04
314	CuGcDg	-10.12
315	UcUgCg	-10.04
316	dUcUgg	-9.23
317	CdUcUg	-8.59
318	GCdUcg	-9.33
319	GgCdUg	-10.38
320	GgGcA	-10.13
321	AgGgC	-10.01
322	GAgGg	-9.03
323	DgDgG	-9.7
324	CdGdGg	-9.86
325	GCdGdg	-10.44
326	AgCdGg	-9.85
327	CdGcAg	-9.97
328	CCdGc	-9.33
329	DcCdGg	-10.04
330	dDcCdg	-9.67
331	CdAcCg	-8.78
332	CcDdCg	-9.25
333	DcCdDg	-9.25
334	CdCcAg	-9.35
335	dCdCc	-8.27
336	dDcDcg	-8.7
337	dDdcDg	-8.47
338	GdDdCg	-8.13
339	gGdDdg	-9.56
340	DgGdDg	-10.17
341	GDgGa	-8.87
342	GGdGg	-9.67
343	CgGdG	-9.52
344	GcGgA	-9.84
345	AGcGg	-9.16
346	dDgCgg	-10.65
347	GdAgCg	-9.54
348	DgDdGg	-9.61
349	CdGdDg	-9.07
350	CCdGdg	-10.27
351	DcCdGg	-10.04
352	dDcCdg	-9.67
353	GdAcCg	-9.21
354	DgDdCg	-9.16
355	dDgDdg	-9.24
356	uDdGdg	-8.78
357	dUdDgg	-8.35
360	GcUdUg	-9.25
361	GgCuDg	-10.59
362	GgGcU	-10.42
363	UGgGc	-9.85
364	UUgGgg	-9.31
365	dUuGgg	-8.68
369	dGdUdg	-9.27
370	CdGdUg	-9.02
371	GCdGdg	-10.44
372	AgCdGg	-9.85
373	dDgCdg	-10.29
374	GdAgCg	-9.54
375	DgDdGg	-9.61
376	GdGdDg	-9.5
377	uGdGdg	-10.09
378	CuGdGg	-9.62
379	DcUgDg	-9.71
380	dDcUgg	-8.97
381	GdDcUg	-8.76
382	uGdDcg	-8.72
384	cUuGdg	-8.69
387	DcUcUg	-9.12
388	CdCuCg	-8.68
389	dCdCug	-7.76
390	dDcDcg	-8.7
391	cDdCdg	-8.61
392	CcDdCg	-9.25
393	UcCdDg	-9.02
394	CUcCdg	-9.84
395	DcUcCg	-10.04
396	GdCuCg	-9.11
397	GgAcUg	-9.76
398	UgGdCg	-9.89
399	dUgGdg	-10.46
400	DdUgGg	-9.12
401	cDdUgg	-8.44
402	GcDdUg	-9.03
403	GgCdDg	-10.43
404	AgGcAg	-10.26
405	GAgGc	-9.16
406	GGdGg	-9.67
407	UgGdGg	-10.34
408	dUgGdg	-10.46
409	CdUgGg	-9.61
410	dCdUgg	-8.78
411	dDcDug	-7.22
412	GDdCdg	-8.51
413	DgDdCg	-9.16
414	GdGdDg	-9.5
415	uGdGdg	-10.09
416	dUgDgg	-9.9
418	dDdUgg	-7.95
418	dGdUcg	-9.6
419	CdDdUg	-7.31
420	uCdDdg	-7.89
422	cUuCdg	-8.2
423	gCuUcg	-9.19
424	uGcUug	-7.92
425	uUgCug	-7.92
426	dUuGcg	-8.81
429	CdDdUg	-7.31
430	uCdDdg	-7.89
432	gUuCdg	-8.22
433	gGuUcg	-9.08
434	GgGuUg	-9.6
435	GgGgU	-10.31
436	AgGgG	-9.88
437	GAgGg	-9.03
438	DgDgG	-9.7
439	CdGdGg	-9.86
440	CCdGdg	-10.27
441	DcCdGg	-10.04
442	CdCcAg	-9.35
443	CCdCc	-8.71
444	UcCdCg	-9.36
445	dUcCdg	-9.93
446	UdUcCg	-8.8
447	cUdUcg	-8.6
448	GcUdUg	-9.25
449	dGcUdg	-10.51
450	CdGcUg	-10.26
451	dCdGc	-8.89
452	GdCdGg	-9.41
453	GGdCDg	-8.63
454	DgGdC	-9.01
455	GDgGa	-8.87
456	DgDgG	-9.7
457	dDgDgg	-10.03
458	cDdGdg	-9.49
459	CcDdGg	-9.7
460	CcCdA	-8.23
461	uCcCa	-8.86
462	GUcCc	-9.18
463	gGuCc	-9.45
464	UgGuCg	-9.63
465	gUgGug	-9.32
466	DgUgGg	-10.61
467	GdGUgg	-9.59
468	DgDgUg	-10.26
469	dDgDgg	-10.03
470	cDdGdg	-9.49
471	DcDdGg	-8.73
472	GdCdDg	-8.62
473	GGdCDg	-8.63
474	GGgDc	-9.46
475	AgGgAg	-10.34
476	GAgGg	-9.03
477	DgDgG	-9.7
478	CdGdGg	-9.86
479	uCdGdg	-9.6
480	dUcDgg	-9.41
481	CdUcDg	-8.69
482	uCdUcg	-8.49
488	CDdGug	-7.36
489	uCdDgg	-8.68
490	cUcDdg	-9.06
491	uCuCdg	-8.87
492	gUcUcG	-10.83
493	DgUcUg	-9.59
494	GdGUcg	-9.53
495	DgDgUg	-10.26
496	UdGdGg	-9.15
500	dCcUug	-7.92
501	GDcCUg	-8.73
502	GGdCc	-9.18
503	DgGdC	-9.01
504	GDgGa	-8.87
505	UGdGgg	-9.99
506	uUgDgg	-8.85
510	GCdUug	-7.03
511	DgCdUg	-9.82
512	CdGcAg	-9.97
513	GCdGc	-9.5
514	UgCdGg	-10.04
515	CuGcDg	-10.12
516	UcUgCg	-10.04
517	CUcUgg	-9.14
518	DcUcUg	-9.12
519	CdCuCg	-8.68
520	CCdCug	-8.2
521	GCcDC	-7.89
522	uGcCa	-9.09
523	AuGcCg	-9.34
524	CdUgCg	-9.74
525	GCdUgg	-9.39
526	GgCdUg	-10.38
527	uGgCa	-9.13
528	AUgGcg	-9.33
529	GdUgGg	-10.04
530	GGdUgg	-9.69
531	UgGdUg	-9.5
532	GUgGdg	-10.39
533	uGuGgg	-9.87
534	gUgUgg	-9.77
535	DgUgUg	-9.67
536	UdGuGg	-8.5
541	uCdDug	-6.75
542	gUcDdg	-9.08
543	DgUcDg	-9.69
544	GdGUcg	-9.53
545	DgDgUg	-10.26
546	dDgDgg	-10.03
547	uDdGdg	-8.78
548	dUdDgg	-8.35
549	CdUdDg	-7.63
550	dCdUdg	-8.39
551	CdCdUg	-8.14
552	GCdCDg	-8.33
553	AgCdCg	-9.4
554	CdGcAg	-9.97
555	CCdGc	-9.33
556	UcCdGg	-9.81
557	dUcCdg	-9.93
558	DdUcCg	-9.02
559	GDdUcg	-8.28
560	DgDdUg	-8.77
561	GdGdDg	-9.5
562	uGdGdg	-10.09
563	dUgDgg	-9.9
565	dDdUgg	-7.95
566	CdDdUg	-7.31
567	CcDdDg	-8.91
568	DcCdDg	-9.25
569	GDcCAg	-8.44
570	AgDcC	-8.4
571	UdGdCg	-8.7
576	CUcDug	-7.39
577	uCuCdg	-8.87
578	gUcUcG	-10.83
579	DgUcUg	-9.59
580	UdGuCg	-8.44
586	GgUcUg	-10.15
587	AgGuCg	-9.44
588	CdGgUg	-10.15
589	CCdGg	-9.2
590	GCcDG	-8.34
591	AgCcDg	-10.61
592	CdGcC	-9.68
593	dCdGc	-8.89
594	dDcDgg	-9.15
595	dDdcDg	-8.47
596	dDdDcg	-7.63
597	CdDdDg	-7.36
598	uCdDdg	-7.89
600	cUuCdg	-8.2
601	gCuUcg	-9.19
602	uGcUug	-7.92
603	cUgCug	-9.41
604	CcUgC	-9.74
605	GCcUg	-9.39
606	cGcCU	-8.83
607	CcGCC	-9.22
608	UcCgC	-9.6
609	uUcCgg	-9.24
610	uUuCcg	-7.53
613	uCcUug	-7.69
614	dUcCug	-8.74
615	GDUcCg	-8.6
616	dGdUcg	-9.6
618	dUdGdg	-9.27
621	GgDdUg	-9.33
622	uGgDdg	-9.97
623	uUgGdg	-9.41
624	gUuGgg	-9.14
625	gGuUgg	-9.14
626	UgGuUg	-8.42
627	cUgGug	-9.3
628	UcUgGg	-9.91
629	CUcUgg	-9.14
630	uCuCug	-7.68
631	CUcUcg	-9.08
632	DcUcUg	-9.12
633	UdCUcg	-7.92
634	gUdCug	-7.66
635	GgUdCg	-9.53
636	GgGuAg	-9.79
637	AgGgUg	-10.44
638	dDgGg	-9.52
639	GdAgGg	-9.41
640	DgDdGg	-9.61
641	GdGdDg	-9.5
642	dGdGdg	-10.71
643	GdGdGg	-10.29
644	dGdGdg	-10.71
645	GdGdGg	-10.29
646	uGdGdg	-10.09
647	uUgDgg	-8.85
651	GdCuUg	-7.9
652	uGdCug	-8.02
653	dUgDcg	-9.45
654	UdUgDg	-8.47
655	dUdUgg	-8.22
657	gGdUdg	-9.83
658	UgGdUg	-9.5
659	GUgGdg	-10.39
660	DgUgGg	-10.61
661	CdGuGg	-9.21
662	CCdGug	-8.67
663	GCcDG	-8.34
664	GGcCA	-8.51
665	UGgCc	-9.81
666	GUgGc	-9.45
667	DgUgGg	-10.61
668	CdGuGg	-9.21
669	GCdGug	-8.84
670	UgCdGg	-10.04
671	uUgCdg	-9.11
672	cUuGcg	-9.25
674	GdCuUg	-7.9
675	GgAcUg	-9.76
676	CgGdC	-9.07
677	DcGgDg	-10.81
678	UdCgGg	-9.43
679	GUdCgg	-8.68
680	UgUdCg	-8.35
681	gUgUdg	-9.38
682	uGuGug	-7.84
683	gUgUgg	-9.77
684	uGuGug	-7.84
685	uUgUgg	-8.26
687	gCuUgg	-9.25
688	uGcUug	-7.92
689	cUgCug	-9.41
690	CcUgC	-9.74
691	GCcUg	-9.39
692	UGcCug	-9.26
693	uUgCcg	-9.93
694	cUuGcg	-9.25
695	gCuUgg	-9.25
696	uGcUug	-7.92
697	cUgCug	-9.41
698	CcUgC	-9.74
699	uCcUgg	-10.05
700	GUcCug	-8.67
701	AgUcCg	-9.7
702	dDgUcg	-9.38
703	uDdGug	-7.18
704	dUdDgg	-8.35
705	CdUdDg	-7.63
706	cCdUdg	-9.36
707	CcCdUg	-10.17
708	GCcCA	-8.47
709	GGCcC	-9.72
710	UGgCc	-9.81
711	GUgGc	-9.45
712	DgUgGg	-10.61
713	CdGuGg	-9.21
714	uCdGug	-8
715	dUcDgg	-9.41
716	GdUCdg	-8.77
717	GGdUcg	-9.63
718	DgGdUg	-10.12
719	GDgGa	-8.87
720	DgDgG	-9.7
721	GdGdGg	-10.29
722	uGdGdg	-10.09
723	CuGdGg	-9.62
724	CcUgDg	-10.68
725	uCcUgg	-10.05
726	dUcCug	-8.74
727	CdUcCg	-9.51
728	uCdUcg	-8.49
729	CUcDug	-7.39
730	DcUcDg	-9.22
731	CdCuCg	-8.68
732	GCdCug	-8.37
733	UgCdCg	-9.59
734	CuGcDg	-10.12
735	UcUgCg	-10.04
736	gUcUgG	-11.39
737	GgUcUg	-10.15
738	CgGuC	-8.81
739	DcGgUg	-10.3
740	CdCgGg	-10.14
741	GCdCg	-8.42
742	GGCdCg	-9.19
743	uGgCa	-9.13
744	CUgGc	-9.43
745	UcUgGg	-9.91
746	uUcUgg	-8.18
753	CUcDug	-7.39
754	uCuCdg	-8.87
755	dUcUcg	-9.17
756	GdUcUg	-9.02
758	DdGdUg	-8.53
759	GdDgDg	-9.74
760	uGdDgg	-9.17
766	uGdDdg	-8.38
768	GcUgDg	-10.85
769	uGcUgg	-10.28
770	dUgCug	-8.97
771	DdUgCg	-9.25
772	GDdUgg	-8.34
773	GgDdUg	-9.33
774	GgGdAg	-10.24
775	UgGgAg	-10.53
776	CUgGg	-9.3
777	CcUgG	-9.61
778	uCcUgg	-10.05
779	dUcCug	-8.74
780	DdUcCg	-9.02
781	dDdUcg	-7.89
783	dGdDdg	-9
784	CdGdDg	-9.07
785	GCdGdg	-10.44
786	AgCdGg	-9.85
787	GdGCdg	-10.44
788	dGdGCg	-10.04
789	GdGdGg	-10.29
790	dGdGdg	-10.71
791	GdGdGg	-10.29
792	CGdGdg	-10.24
793	GcGdG	-9.65
794	UGcGdg	-10.42
795	gUgCg	-9.48
796	DgUgCg	-10.74
797	dDgUgg	-9.44
798	CDdGug	-7.36
799	uCdDgg	-8.68
800	dUcDdg	-8.62
801	GdUCdg	-8.77
802	GGdUcg	-9.63
803	UgGdUg	-9.5
804	dUgGdg	-10.46
805	GdUgGg	-10.04
806	uGdUgg	-9.04
809	cDdUgg	-8.44
810	GcDdUg	-9.03
811	DgCdDg	-9.87
812	GdGCdg	-10.44
813	dGdGCg	-10.04
814	dDgDgg	-10.03
815	dDdGag	-8.39
816	CdDdGg	-8.15
818	CdCdDg	-8.19
819	GCdCDg	-8.33
820	AgCdCg	-9.4
821	CdGcAg	-9.97
822	GCdGc	-9.5
823	AgCdGg	-9.85
824	CdGcAg	-9.97
825	dCdGc	-8.89
826	dDcDgg	-9.15
827	dDdcDg	-8.47
828	CdDdCg	-7.7
829	CcDdDg	-8.91
830	UcCdDg	-9.02
831	uUcCdg	-8.88
832	dUuCcg	-8.58
836	gGdDdg	-9.56
837	GgGdAg	-10.24
838	AgGgAg	-10.34
839	dDgGg	-9.52
840	dDdGgg	-9.43
841	CdDdGg	-8.15
842	uCdDdg	-7.89
843	cUcDdg	-9.06
844	CcUcDg	-10.19
845	uCcUcg	-9.99
846	dUcCug	-8.74
847	CdUcCg	-9.51
848	dCdUcg	-8.72
849	dDcDug	-7.22
850	cDdCdg	-8.61
851	GcDdCg	-9.42
852	uGcDdg	-9.67
853	GUgCDg	-8.86
854	uGuGcg	-10
855	dUgUgg	-9.31
857	GDdUgg	-8.34
858	DgDdUg	-8.77
859	GdGdDg	-9.5
860	dGdGdg	-10.71
861	GdGdGg	-10.29
862	uGdGdg	-10.09
863	dUgDgg	-9.9
864	UdUgDg	-8.47
865	dUdUgg	-8.22
867	GCdUdg	-9
868	UgCdUg	-9.2
869	uUgCdg	-9.11
870	dUuGcg	-8.81
871	GdUUgg	-7.78
872	gGdUug	-7.86
873	DgGdUg	-10.12
874	dDgGdg	-10.59
875	CDdGgg	-9.39
876	DcDdGg	-8.73
877	dDcDdg	-8.36
878	GDdCdg	-8.51
879	DgDdCg	-9.16
880	dDgDdg	-9.24
881	GdDgDg	-9.74
882	DgDdGg	-9.61
883	dDgDdg	-9.24
884	GdDgDg	-9.74
885	GgDdGg	-10.17
886	uGgDdg	-9.97
887	dUgGdg	-10.46
888	DdUgGg	-9.12
889	dDdUgg	-7.95
891	GdDdDg	-7.79
892	cGdDdg	-9.06
893	GcGdAg	-9.87
894	GGcGa	-9.49
895	AgGcG	-9.51
896	GAgGc	-9.16
897	DgDgG	-9.7
898	GdGdGg	-10.29
899	GgDgAg	-10.72
900	UgGdGg	-10.34
901	CUgGdg	-10.37
902	UcUgGg	-9.91
903	uUcUgg	-8.18
908	GgDdUg	-9.33
909	CgGdAg	-9.74
910	CcGgA	-9.67
911	ACcGg	-8.83
912	GDcCg	-8.92
913	cGdCc	-9.21
914	DcGdCg	-9.56
915	dDcGag	-9.03
916	CdDcGg	-8.79
917	uCdDcg	-8.23
918	dUcDdg	-8.62
919	GdUCdg	-8.77
920	GGdUcg	-9.63
921	GgGDUg	-9.34
922	AgGgAg	-10.34
923	GAgGg	-9.03
924	CgDgG	-9.76
925	DcGdGg	-10.01
926	dDcGag	-9.03
927	dDdCgg	-8.48
928	dDdDcg	-7.63
931	GdUdDg	-8.06
932	uGdUdg	-8.65
934	GdUGdg	-9.26
935	GGdUgg	-9.69
936	CgGdUg	-10.18
937	UCgGdg	-10.23
938	uUcGgg	-9.28
939	dUuCgg	-8.12
940	GdUUcg	-7.72
942	CuGdUg	-8.78
943	GcUgDg	-10.85
944	DGcUgg	-10.37
945	GdGcUg	-10.69
946	GGdGc	-9.8
947	UgGdGg	-10.34
948	dUgGdg	-10.46
949	GdUgGg	-10.04
950	uGdUgg	-9.04
951	GuGdUg	-8.8
952	GgUgDg	-10.74
953	UgGuGg	-9.69
954	dUgGug	-8.86
955	DdUgGg	-9.12
956	cDdUgg	-8.44
957	DcDdUg	-7.89
958	GdCdDg	-8.62
959	GGdCDg	-8.63
960	GGgDc	-9.46
961	AgGgAg	-10.34
962	UdGgGg	-10.38
963	gUdGgg	-10.16
964	GgUdGg	-9.98
965	GgGuAg	-9.79
966	GgGgU	-10.31
967	GGGGg	-9.32
968	AgGgG	-9.88
969	dDgGg	-9.52
970	dDdGgg	-9.43
972	gUdDdg	-8.02
973	DgUdDg	-8.63
974	CdGuDg	-8.82
975	GCdGug	-8.84
976	AgCdGg	-9.85
977	CdGcAg	-9.97
978	GCdGc	-9.5
979	UgCdGg	-10.04
980	GUgCDg	-8.86
981	gGuGc	-9.68
982	CgGuGg	-10.37
983	CcGgU	-9.77
984	GCcGG	-9.26
985	uGcCg	-9.84
986	CUGcCg	-9.66
987	GcUgCg	-11.41
988	DGcUgg	-10.37
989	GdGcUg	-10.69
990	GGdGc	-9.8
991	UgGdGg	-10.34
992	CUgGdg	-10.37
993	UcUgGg	-9.91
994	dUcUgg	-9.23
995	GdUcUg	-9.02
996	dGdUcg	-9.6
997	GdGdUg	-9.45
998	GgDgAg	-10.72
999	DgGdG	-9.46
1000	GDgGa	-8.87
1001	CgDgG	-9.76
1002	CcGdG	-9.48
1003	CCcGa	-9.28
1004	uCcCg	-9.61
1005	CUcCc	-9.16
1006	UcUcCg	-9.81
1007	CUcUcg	-9.08
1008	DcUcUg	-9.12
1009	dDcUcg	-8.91
1010	CdDcUg	-8.33
1011	uCdDcg	-8.23
1012	gUcDdg	-9.08
1013	GgUcDg	-10.25
1014	GgGuC	-9.31
1015	AgGgUg	-10.44
1016	dDgGg	-9.52
1017	CDdGgg	-9.39
1018	GcDdGg	-9.87
1019	uGcDdg	-9.67
1020	dUgCdg	-10.16
1021	GdUGcg	-9.82
1022	uGdUgg	-9.04
1023	CuGdUg	-8.78
1024	uCuGdg	-9.36
1025	CUcUgg	-9.14
1026	uCuCug	-7.68
1027	CUcUcg	-9.08
1028	GcUcUg	-10.26
1029	uGcUcg	-10.22
1030	gUgCug	-9.43
1031	uGuGcg	-10
1032	dUgUgg	-9.31
1033	GdUgUg	-9.1
1034	GGdUgg	-9.69
1035	DgGdUg	-10.12
1036	dDgGdg	-10.59
1037	CDdGgg	-9.39
1038	CcDdGg	-9.7
1039	CcCdA	-8.23
1040	AcCcAg	-9.89
1041	GAcCc	-8.79
1042	GGdCc	-9.18
1043	UgGdCg	-9.89
1044	dUgGdg	-10.46
1045	DdUgGg	-9.12
1046	GDdUgg	-8.34
1047	GgDdUg	-9.33
1048	uGgDdg	-9.97
1049	CUgGdg	-10.37
1050	DcUgGg	-10.14
1051	UdCUgg	-7.98
1052	gUdCug	-7.66
1053	CgUdCg	-9.03
1054	GcGuAg	-9.42
1055	uGcGug	-9.35
1056	gUgCg	-9.48
1057	CgUgCg	-10.8
1058	uCgUgg	-9.61
1059	CuCgUg	-9.35
1060	UcUcGg	-9.35
1061	CUcUcg	-9.08
1062	GcUcUg	-10.26
1063	DGcUcg	-10.31
1064	GdGcUg	-10.69
1065	dGdGCg	-10.04
1066	GdGdGg	-10.29
1067	CGdGdg	-10.24
1068	DcGdGg	-10.01
1069	dDcGag	-9.03
1070	GdDcGg	-9.22
1071	DgDdCg	-9.16
1072	GdGdDg	-9.5
1073	dGdGdg	-10.71
1074	CdGdGg	-9.86
1075	uCdGdg	-9.6
1076	dUcDgg	-9.41
1077	UdUcDg	-7.98
1078	dUdUcg	-8.16
1080	dCdUdg	-8.39
1081	CdCdUg	-8.14
1082	CCdCDg	-8.16
1083	GCcDC	-7.89
1084	uGcCa	-9.09
1085	AuGcCg	-9.34
1086	GdUGcg	-9.82
1087	uGdUgg	-9.04
1090	dDdUgg	-7.95
1093	uCuDdg	-8.05
1096	cDdUcg	-8.38
1097	CcDdUg	-8.86
1098	UcCdDg	-9.02
1099	uUcCdg	-8.88
1100	dUuCcg	-8.58
1102	GCdUug	-7.03
1103	GgCdUg	-10.38
1104	uGgCa	-9.13
1105	AUgGcg	-9.33
1106	UdUgGg	-8.9
1107	dUdUgg	-8.22
1109	uGdUdg	-8.65
1111	GdUGdg	-9.26
1112	uGdUgg	-9.04
1113	CuGdUg	-8.78
1114	CcUgDg	-10.68
1115	dCcUgg	-10.28
1116	CdCcUg	-9.64
1117	CCdCc	-8.71
1118	CCcDC	-7.72
1119	AcCcAg	-9.89
1120	UdCcCg	-9.85
1121	uUdCcg	-8.16
1125	GgUcUg	-10.15
1126	UgGuCg	-9.63
1127	cUgGug	-9.3
1128	GcUgG	-9.78
1129	uGcUgg	-10.28
1130	cUgCug	-9.41
1131	DcUgCg	-10.27
1132	dDcUgg	-8.97
1133	CdDcUg	-8.33
1134	GcDdCg	-9.42
1135	CgCdDg	-9.93
1136	dCgCdg	-10.69
1137	GDcGc	-9.09
1138	gGdCg	-9.25
1139	DgGdC	-9.01
1140	GDgGa	-8.87
1141	DgDgG	-9.7
1142	GdGdGg	-10.29
1143	GgDgAg	-10.72
1144	UgGdGg	-10.34
1145	dUgGdg	-10.46
1146	DdUgGg	-9.12
1147	cDdUgg	-8.44
1148	DcDdUg	-7.89
1149	dDcDdg	-8.36
1150	GDdCdg	-8.51
1151	cGdDcg	-9.4
1152	GcGdAg	-9.87
1153	dGcGdg	-11.57
1154	dDgCgg	-10.65
1155	CDdGcg	-9.52
1156	uCdDgg	-8.68
1157	gUcDdg	-9.08
1158	CgUcDg	-9.75
1159	GcGuC	-8.94
1160	GGcGUg	-9.86
1161	uGgCg	-9.88
1162	UUgGcg	-9.44
1166	gGdUug	-7.86
1167	DgGdUg	-10.12
1168	GDgGa	-8.87
1169	GGdGg	-9.67
1170	DgGdG	-9.46
1171	CdGgAg	-10.05
1172	UCdGgg	-9.5
1173	dUcDgg	-9.41
1174	GdUCdg	-8.77
1175	dGdUcg	-9.6
1176	GdGdUg	-9.45
1177	GgDgAg	-10.72
1178	DgGdG	-9.46
1179	GDgGa	-8.87
1180	DgDgG	-9.7
1181	dDgDgg	-10.03
1182	dDdGag	-8.39
1183	CdDdGg	-8.15
1185	GdCdDg	-8.62
1186	CGdCdg	-9.36
1187	DcGdCg	-9.56
1188	UdCgDg	-9
1189	GUdCgg	-8.68
1190	UgUdCg	-8.35
1191	cUgUdg	-9.36
1192	UcUgUg	-8.97
1193	uUcUgg	-8.18
1198	GcUdDg	-9.3
1199	dGcUdg	-10.51
1200	GdGcUg	-10.69
1201	dGdGCg	-10.04
1202	GdGdGg	-10.29
1203	dGdGdg	-10.71
1204	GdGdGg	-10.29
1205	uGdGdg	-10.09
1206	GuGdGg	-9.64
1207	GgUgDg	-10.74
1208	GgGUGg	-9.59
1209	UgGgUg	-10.63
1210	AuGgGg	-9.25
1211	DdUgGg	-9.12
1212	dDdUgg	-7.95
1214	gGdDdg	-9.56
1215	GgGdAg	-10.24
1216	CgGgA	-9.71
1217	DCgGg	-9.39
1218	GDcGg	-8.96
1219	dGdCg	-8.69
1220	GdGdCg	-9.84
1221	dGdGdg	-10.71
1222	GdGdGg	-10.29
1223	GgDgAg	-10.72
1224	DgGdG	-9.46
1225	GDgGa	-8.87
1226	GGdGg	-9.67
1227	CgGdG	-9.52
1228	UCgGdg	-10.23
1229	DuCgGg	-9.85
1230	UdUcGg	-8.34
1236	CcDdUg	-8.86
1237	UcCdDg	-9.02
1238	GUcCDg	-8.63
1239	gGuCc	-9.45
1240	AgGuCg	-9.44
1241	GDgGUg	-9.24
1242	GGdGg	-9.67
1243	UgGdGg	-10.34
1244	CUgGdg	-10.37
1245	DcUgGg	-10.14
1246	GdCuGg	-9.17
1247	dGdCug	-8.64
1248	dDgDcg	-9.58
1249	GdDgDg	-9.74
1250	DgDdGg	-9.61
1251	dDgDdg	-9.24
1252	GdDgDg	-9.74
1253	CGdDgg	-9.32
1254	CcGdAg	-9.7
1255	CCcGa	-9.28
1256	ACcCg	-8.79
1257	GAcCc	-8.79
1258	GGdCc	-9.18
1259	DgGdC	-9.01
1260	dDgGdg	-10.59
1261	dDdGgg	-9.43
1262	GdDdGg	-8.58
1263	gGdDdg	-9.56
1264	GgGdAg	-10.24
1265	CgGgA	-9.71
1266	GCgGG	-9.3
1267	uGcGg	-9.88
1268	gUgCg	-9.48
1269	DgUgCg	-10.74
1270	CdGuGg	-9.21
1271	CCdGug	-8.67
1272	CCcDG	-8.17
1273	CcCcA	-9.88
1274	AcCcC	-9.6
1275	CdCcC	-9.06
1276	dCdCc	-8.27
1277	dDcDcg	-8.7
1278	GDdCdg	-8.51
1279	DgDdCg	-9.16
1280	dDgDdg	-9.24
1281	GdDgDg	-9.74
1282	GgDdGg	-10.17
1283	uGgDdg	-9.97
1284	CUgGdg	-10.37
1285	CcUgG	-9.61
1286	dCcUgg	-10.28
1287	UdCcUg	-8.93
1288	dUdCcg	-9.21
1289	GdUdCg	-8.4
1290	dGdUdg	-9.27
1291	CdGdUg	-9.02
1292	dCdGdg	-9.83
1324	DdUgGg	-9.12
1325	GDdUgg	-8.34
1326	DgDdUg	-8.77
1327	GdGdDg	-9.5
1328	dGdGdg	-10.71
1329	GdGdGg	-10.29
1330	dGdGdg	-10.71
1331	UdGdGg	-9.15
1332	dUdGdg	-9.27
1334	cDdUdg	-8.05
1335	DcDdUg	-7.89
1336	dDcDdg	-8.36
1337	uDdCdg	-7.9
1338	dUdDcg	-7.9
1339	CdUdDg	-7.63
1340	GCdUdg	-9
1341	DgCdUg	-9.82
1342	CdGcAg	-9.97
1343	dCdGc	-8.89
1344	dDcDgg	-9.15
1345	GDdCdg	-8.51
1346	DgDdCg	-9.16
1347	CdGdDg	-9.07
1348	CCdGdg	-10.27
1349	UcCdGg	-9.81
1350	dUcCdg	-9.93
1351	GDUcCg	-8.6
1352	uGdUcg	-8.98
1353	CuGdUg	-8.78
1354	GcUgDg	-10.85
1355	GGcUg	-9.43
1356	AgGcUg	-10.55
1357	GAgGc	-9.16
1358	GGdGg	-9.67
1359	GGgDg	-9.91
1360	AgGgAg	-10.34
1361	dDgGg	-9.52
1362	GdAgGg	-9.41
1363	uGdDgg	-9.17
1364	dUgDdg	-9.11
1365	UdUgDg	-8.47
1366	cUdUgg	-8.66
1367	DcUdUg	-8.11
1368	GdCUdg	-8.73
1369	uGdCug	-8.02
1370	GuGdCg	-9.19
1371	dGuGdg	-10.06
1372	CdGuGg	-9.21
1373	uCdGug	-8
1374	CUcDgg	-9.32
1375	DcUcDg	-9.22
1376	dDcUcg	-8.91
1377	dDdCug	-6.93
1378	CdDdCg	-7.7
1379	uCdDdg	-7.89
1380	cUcDdg	-9.06
1381	DcUcDg	-9.22
1382	dDcUcg	-8.91
1383	GdDcUg	-8.76
1384	DgDdCg	-9.16
1385	CdGdDg	-9.07
1386	dCdGdg	-9.83
1387	CdCdGg	-8.98
1388	GCdCDg	-8.33
1389	UgCdCg	-9.59
1390	GUgCDg	-8.86
1391	uGuGcg	-10
1392	dUgUgg	-9.31
1393	GdUgUg	-9.1
1394	dGdUgg	-9.66
1395	CdGdUg	-9.02
1396	dCdGdg	-9.83
1397	UdCdGg	-8.27
1398	dUdCdg	-8.39
1399	CdUdCg	-7.97
1400	dCdUdg	-8.39
1402	CUdCdg	-8.3
1403	uCuDcg	-8.39
1406	gGuUcg	-9.08
1407	dGgUug	-8.43
1408	GDgGUg	-9.24
1409	GGdGg	-9.67
1410	GGgDg	-9.91
1411	UgGgAg	-10.53
1412	UUgGgg	-9.31
1413	dUuGgg	-8.68
1415	GCdUug	-7.03
1416	GgCdUg	-10.38
1417	uGgCa	-9.13
1418	GUgGc	-9.45
1419	DgUgGg	-10.61
1420	UdGuGg	-8.5
1422	gUuDgg	-8.19
1423	gGuUdg	-8.75
1424	UgGuUg	-8.42
1425	dUgGug	-8.86
1426	DdUgGg	-9.12
1427	GDdUgg	-8.34
1428	DgDdUg	-8.77
1429	dDgDdg	-9.24
1430	GdDgDg	-9.74
1431	GgDdGg	-10.17
1432	uGgDdg	-9.97
1433	uUgGdg	-9.41
1434	gUuGgg	-9.14
1435	uGuUgg	-7.96
1436	cUgUug	-7.39
1437	UcUgUg	-8.97
1438	dUcUgg	-9.23
1439	CdUcUg	-8.59
1440	GCdUcg	-9.33
1441	GgCdUg	-10.38
1442	GgGcA	-10.13
1443	AgGgC	-10.01
1444	CdGgG	-9.59
1445	UCdGgg	-9.5
1446	dUcDgg	-9.41
1447	GdUCdg	-8.77
1448	dGdUcg	-9.6
1449	GdGdUg	-9.45
1450	uGdGdg	-10.09
1451	CuGdGg	-9.62
1452	DcUgDg	-9.71
1453	UdCUgg	-7.98
1454	CUdCug	-7.11
1455	GcUdCg	-9.64
1456	uGcUdg	-9.89
1457	dUgCug	-8.97
1458	DdUgCg	-9.25
1459	GDdUgg	-8.34
1460	DgDdUg	-8.77
1461	CdGdDg	-9.07
1462	CCdGdg	-10.27
1463	GCcDG	-8.34
1464	CGcCa	-9.24
1465	AcGcC	-9.31
1466	DdCGcg	-9.43
1467	GdDcGg	-9.22
1468	GgDdCg	-9.72
1469	GgGdAg	-10.24
1470	GGgGa	-9.86
1471	UGgGg	-9.72
1472	gUgGg	-9.85
1473	gGuGg	-9.55
1474	UgGuGg	-9.69
1475	cUgGug	-9.3
1476	DcUgGg	-10.14
1477	dDcUgg	-8.97
1478	dDdCug	-6.93
1479	GdDdCg	-8.13
1480	gGdDdg	-9.56
1481	uGgDdg	-9.97
1482	dUgGdg	-10.46
1483	GdUgGg	-10.04
1484	dGdUgg	-9.66
1485	CdGdUg	-9.02
1486	dCdGdg	-9.83
1487	dDcDgg	-9.15
1488	GDdCdg	-8.51
1489	uGdDcg	-8.72
1490	dUgDdg	-9.11
1491	UdUgDg	-8.47
1496	GdUcUg	-9.02
1497	cGdUcg	-9.66
1498	DcGdUg	-9.17
1499	dDcGag	-9.03
1500	dDdCgg	-8.48
1501	CdDdCg	-7.7
1502	CcDdDg	-8.91
1503	DcCdDg	-9.25
1504	CdCcAg	-9.35
1505	GCdCc	-8.88
1506	GGCdCg	-9.19
1507	AgGcAg	-10.26
1508	dDgGc	-9.65
1509	CDdGgg	-9.39
1510	uCdDgg	-8.68
1511	cUcDdg	-9.06
1512	uCuCdg	-8.87
1513	gUcUcG	-10.83
1514	CgUcUg	-9.65
1515	GcGuC	-8.94
1516	GGcGUg	-9.86
1517	uGgCg	-9.88
1518	AUgGcg	-9.33
1519	CdUgGg	-9.61
1520	uCdUgg	-8.55
1522	CdUcDg	-8.69
1523	dCdUcg	-8.72
1524	dDcDug	-7.22
1525	cDdCdg	-8.61
1526	uCdDcg	-8.23
1527	dUcDdg	-8.62
1528	CdUcDg	-8.69
1529	dCdUcg	-8.72
1530	GdCdUg	-8.57
1531	uGdCdg	-9.21
1532	GuGdCg	-9.19
1533	dGuGdg	-10.06
1534	GdGUgg	-9.59
1535	cGdGug	-9.17
1536	CcGdG	-9.48
1537	ACcGdg	-9.9
1538	cDcCg	-9.02
1539	UcDcC	-8.1
1540	CUcDcg	-8.87
1541	DcUcDg	-9.22
1542	CdCuCg	-8.68
1543	uCdCug	-7.53
1544	dUcDcg	-8.96
1545	DdUcDg	-8.2
1546	uDdUcg	-7.67
1548	dGdUdg	-9.27
1549	GdUdDg	-8.06
1551	gUdGdg	-9.73
1552	GgUdGg	-9.98
1553	GgGuAg	-9.79
1554	AgGgUg	-10.44
1555	CdGgG	-9.59
1556	GCdGug	-8.84
1557	AgCdGg	-9.85
1557	AgCdGg	-9.85
1558	dDgCdg	-10.29
1558	dDgCdg	-10.29
1559	dDdGcg	-9.56
1559	dDdGcg	-9.56
1560	dDdDgg	-8.08
1560	dDdDgg	-8.08
1561	CdDdDg	-7.36
1561	CdDdDg	-7.36
1562	GcDdDg	-9.08
1562	GcDdDg	-9.08
1563	DgCdDg	-9.87
1563	DgCdDg	-9.87
