# Supplementary material for: Secondary structure of the segment 5 genomic RNA of influenza A virus and its application for designing antisense oligonucleotides
Source: Sci Rep. 2019 Mar 7;9:3801. doi: 10.1038/s41598-019-40443-7 (PMC6406010; doi:10.1038/s41598-019-40443-7)
Supplement: Supplementary file 4 — Supplementary Data 3 [file 41598_2019_40443_MOESM4_ESM.xls]

## Sheet: Title page
Supplementary Data 3
Secondary structure of the segment 5 genomic RNA of influenza A virus and its application for designing of antisense oligonucleotides
Paula Michalak1, Marta Soszynska-Jozwiak1, Ewa Biala1, Walter N. Moss2, Julita Kesy1, Barbara Szutkowska1, Elzbieta Lenartowicz1, Ryszard Kierzek1, Elzbieta Kierzek1*
1Institute of Bioorganic Chemistry Polish Academy of Sciences, 61-704 Poznan, Noskowskiego 12/14, Poland
2Roy J. Carver Department of Biophysics, Biochemistry and Molecular Biology, Iowa State University, Ames, IA 50011, United States of America
*Corresponding author: E-mail: elzbieta.kierzek@ibch.poznan.pl, Institute of Bioorganic Chemistry Polish Academy of Sciences, 61-704 Poznan, Noskowskiego 12/14, Poland, Tel.: +4861-853-8503; Fax: +4861-852-0532.

## Sheet: 37C_vRNA5
Base pairs counts for secondary structure of vRNA5 - 37°C
i	j	GC	CG	AU	UA	GU	UG	GA	AG	AA	GG	UU	CC	AC	UC	CA	CU	% canonical BP
1	1565	0	0	1957	0	0	0	0	5	7	0	0	0	5	0	0	1	99.0886		Avg. % Canonical BP	87.1134
2	1564	2020	0	0	0	3	0	0	0	0	6	0	0	1	1	0	0	99.6061			% total
3	1563	0	1	0	2	0	2038	0	0	0	2	6	0	0	8	0	0	99.2222		GC pairs	39.1605
4	1562	0	0	1795	0	2	0	0	19	1	0	0	0	115	0	0	1	92.9643		AU pairs	35.6856
5	1561	4	0	3	0	2079	0	2	0	0	59	0	0	0	0	0	1	97.1136		GU pairs	11.8879
6	1560	0	0	2171	0	1	0	0	1	1	0	0	0	2	0	0	0	99.8162		CA	5.61634
7	1559	0	0	2142	0	0	0	0	0	4	0	0	0	63	0	1	0	96.9231		GA	1.75743
9	1557	0	2288	0	0	0	1	0	5	1	1	0	2	0	0	1	0	99.565		CU	2.55204
11	1556	0	0	2385	0	3	0	0	3	0	0	0	0	2	0	0	2	99.7077		AA	0.942835
12	1555	2334	0	0	0	6	0	0	0	0	0	0	1	14	2	0	0	99.2787		GG	1.80214
13	1554	2406	0	0	0	0	0	1	0	0	0	0	0	51	1	0	0	97.8447		CC	0.31462
14	1553	5669	0	0	0	1	0	4	0	0	0	0	2	1	46	0	0	99.0739		UU	1.58586
15	1552	1	0	0	5698	0	0	120	0	57	0	2	0	0	20	1	0	96.6096
16	1551	3	1	5376	58	23	0	54	5	549	0	72	0	1	1	0	4	88.8401
29	1324	0	0	0	18473	0	0	13	0	3	0	0	0	0	0	5	0	99.8864
30	1323	18161	0	0	0	2	0	0	0	0	0	0	40	112	181	0	0	98.1996
34	1321	0	0	0	18138	0	22	3	2	331	0	0	0	0	1	1	0	98.1728
35	1320	0	0	3424	0	0	0	1	1068	6100	5	4	0	7887	6	1	0	18.5121
36	1319	0	16863	0	2	0	1595	0	26	0	5	0	0	0	0	3	2	99.8054
37	1318	0	0	0	18494	0	1	0	0	1	0	0	0	0	0	2	0	99.9838
38	1317	0	14442	0	1	0	9	0	0	0	0	0	70	0	0	3864	110	78.1358
40	1316	0	0	0	18481	0	4	1	0	1	0	0	0	0	0	3	0	99.973
41	1315	0	18467	0	0	0	24	0	1	0	2	0	0	0	0	2	0	99.973
42	1314	5	2	25	13727	0	181	6	7	128	0	2195	3	220	1944	41	11	75.3717
43	1313	18479	0	0	0	2	0	9	0	0	0	0	2	2	4	0	0	99.9081
44	1312	0	18487	0	0	0	7	0	0	0	4	0	0	0	0	0	0	99.9784
45	1311	3	0	8581	2	17	0	5	349	9206	1	4	0	324	0	0	3	46.5153
46	1310	0	0	0	18436	0	1	5	0	2	0	0	0	0	0	54	0	99.6702
47	1309	0	0	0	18464	0	2	9	0	2	0	16	0	0	0	5	0	99.827
48	1307	18483	0	0	0	0	0	0	0	0	0	0	0	12	3	0	0	99.9189
54	1300	18370	0	0	0	2	0	0	0	0	0	0	4	120	1	0	0	99.3242
55	1299	4	0	11174	0	0	0	0	1	0	0	1	0	7314	0	0	0	60.4412
56	1298	0	0	18406	0	0	0	0	90	0	0	0	0	0	0	0	0	99.5134
57	1297	18475	0	0	0	0	0	1	0	0	1	0	0	20	0	0	0	99.8811
59	1295	0	0	18494	0	1	0	0	0	0	0	1	0	1	0	0	0	99.9892
60	1294	0	0	18455	0	40	0	0	1	0	0	0	0	0	0	0	1	99.9892
61	1293	0	0	0	9687	0	8806	1	1	1	0	0	0	0	1	0	0	99.9784
63	1292	0	0	18465	0	22	0	0	6	0	0	1	0	0	0	0	3	99.9459
64	1291	4038	0	4	0	14447	0	1	0	0	1	3	0	1	0	0	0	99.9676
65	1290	0	0	16639	0	2	0	0	0	1	0	4	0	1849	0	0	0	89.9757
66	1289	0	2	0	14060	0	2	6	1	224	0	0	0	0	0	4203	0	76.0298
67	1287	0	11203	0	0	0	2	0	0	0	0	0	0	0	0	7287	0	60.5938
68	1286	0	17970	0	0	0	16	0	0	0	0	1	0	0	0	508	1	97.2426
69	1285	0	0	0	16124	0	2	9	0	15	0	0	0	0	0	2347	0	87.1817
87	115	2	0	4056	0	14347	0	0	0	1	0	19	0	3	0	0	70	99.4972
88	114	3262	0	10	0	15219	0	3	1	0	2	1	0	0	0	0	1	99.9568
89	113	0	0	18493	0	5	0	0	0	0	0	0	0	2	0	0	0	99.9892
90	112	1108	0	13495	0	3886	0	0	2	0	0	1	0	6	0	0	1	99.9459
91	111	18460	0	0	0	36	0	1	0	0	1	0	1	1	0	0	0	99.9784
92	110	18497	0	0	0	2	0	0	0	0	1	0	0	0	0	0	0	99.9946
93	109	0	18474	0	0	0	18	0	5	0	0	0	1	0	0	2	0	99.9568
94	107	0	0	18079	0	5	0	0	1	2	0	0	0	412	0	0	0	97.7566
95	106	0	18489	0	0	0	0	0	5	0	0	0	1	0	0	4	1	99.9405
96	105	18473	0	0	9	4	0	3	0	0	1	0	1	6	2	0	0	99.9297
97	104	0	0	18489	0	3	0	0	2	0	0	0	0	6	0	0	0	99.9568
117	797	18331	0	0	0	8	0	1	0	0	2	0	1	151	1	0	0	99.1565
118	796	0	0	0	18482	0	9	1	0	0	0	0	0	0	2	1	0	99.9784
120	794	0	4394	44	0	10	119	0	17	0	2	3861	2	0	0	0	10046	24.6932
121	793	18484	0	0	0	4	0	0	0	0	2	0	1	1	1	0	2	99.9622
122	790	0	0	18473	0	2	0	0	0	0	0	9	0	1	0	0	10	99.8919
123	789	2353	0	148	0	15726	0	1	0	0	0	204	1	33	19	0	7	98.5669
124	788	0	0	18314	0	1	0	0	0	0	0	0	0	180	0	0	0	99.0268
125	787	18336	0	0	0	2	0	0	0	0	0	0	1	124	31	0	0	99.1565
126	786	0	10630	0	1	0	0	0	1	0	0	0	1	0	0	7860	2	57.4804
128	140	0	15905	0	0	0	1	0	0	0	1	0	2	0	0	1	2590	85.9784
129	139	17516	0	0	0	3	0	0	0	0	1	0	1	978	1	0	0	94.6973
143	779	0	18490	0	0	0	3	0	0	0	0	0	0	0	0	1	1	99.9892
144	778	0	16558	0	0	0	783	0	1144	0	4	0	1	0	0	1	1	93.7757
145	777	0	2	2	8641	0	388	0	0	1	0	5757	10	0	50	24	3619	48.8429
146	776	18461	0	0	0	2	0	0	0	0	0	0	1	0	31	0	0	99.827
147	775	18234	0	0	0	4	0	3	0	0	0	0	0	254	0	0	0	98.6104
148	773	0	0	18490	0	2	0	0	0	0	0	0	0	3	0	0	0	99.9838
149	772	0	0	18491	0	1	0	0	1	0	0	0	0	1	0	0	0	99.9892
150	771	0	3	0	2217	1	1677	2702	336	7232	3789	0	0	0	0	533	0	21.0817
156	757	0	0	13242	0	308	0	0	0	0	0	4933	0	2	0	0	10	73.263
157	756	0	0	0	13859	0	4626	2	0	1	0	1	0	0	0	2	0	99.9676
158	755	0	18460	0	0	0	12	0	0	0	0	0	2	0	0	10	10	99.881
159	754	0	0	0	17151	0	1	49	0	95	0	0	0	0	0	1196	0	92.7536
160	753	0	6	0	1185	0	17141	0	1	0	0	130	0	0	19	6	0	99.1562
165	747	0	4034	0	11422	0	2787	8	0	2	1	0	0	0	0	241	0	98.6375
166	746	0	9051	0	3768	0	5301	0	0	0	1	20	2	0	1	271	76	97.9936
167	745	0	0	0	18077	0	344	56	0	0	0	7	0	0	2	8	0	99.6053
168	744	4539	0	4	11	419	0	2404	15	28	1454	1847	24	42	7690	13	1	26.8942
169	743	18429	0	0	0	50	0	1	0	0	0	0	1	13	0	0	0	99.9189
170	742	0	18383	0	0	0	55	0	53	0	0	0	1	0	0	3	0	99.6918
171	741	3	0	17816	0	328	0	1	75	75	0	0	0	193	0	0	3	98.1237
172	740	0	9390	0	0	0	4878	0	27	0	9	86	0	0	0	0	4104	77.1493
175	737	0	0	0	18489	0	0	0	0	0	0	1	0	0	0	3	0	99.9784
176	736	0	18491	0	0	0	0	0	0	0	0	0	1	0	0	1	0	99.9892
177	733	0	18491	0	0	0	1	0	0	0	1	0	0	0	0	0	0	99.9946
178	732	0	0	14024	0	0	0	0	174	4176	0	0	0	118	0	0	1	75.8341
179	730	0	0	0	18489	0	2	0	0	1	0	0	0	0	0	1	0	99.9892
180	729	0	13395	0	2	0	28	0	0	0	0	2	2461	3	2	1285	1313	72.6029
181	728	0	0	18369	0	41	0	0	1	1	0	0	0	79	0	0	0	99.5619
182	727	0	0	0	18456	0	0	26	0	3	0	0	0	0	0	4	0	99.8215
183	726	0	1676	1	4118	0	3491	0	0	0	0	2832	0	0	0	4057	2312	50.2299
184	725	0	12221	0	1100	0	551	0	2	0	1	0	3	0	0	4605	1	75.0487
185	724	0	0	0	18416	0	3	63	0	0	0	1	0	0	0	9	0	99.6052
189	721	13729	0	0	0	2	0	0	1	0	0	0	9	4644	106	0	0	74.2577
190	720	0	0	10940	0	3	0	0	0	0	0	0	0	7547	0	0	0	59.1833
193	716	0	0	0	18371	0	2	0	0	3	0	3	0	0	109	3	0	99.3619
194	715	0	18489	0	0	0	2	0	0	0	1	0	0	0	0	0	0	99.9946
195	714	24	0	7765	15	270	2	2	159	167	0	9577	3	72	44	1	387	43.6824
196	713	18326	0	0	0	136	0	4	0	0	1	0	20	5	1	0	0	99.8324
197	712	0	0	0	13521	0	4	1	0	3	0	1	0	0	0	4963	0	73.1358
199	709	0	18485	0	0	0	2	0	1	0	1	0	2	0	0	0	1	99.973
200	708	17	2	0	10221	4216	3770	16	0	0	64	107	0	0	76	0	0	98.5775
201	707	0	18490	0	0	0	1	0	1	0	0	0	0	0	0	1	0	99.9892
202	706	0	0	18488	0	0	0	0	1	1	0	0	0	3	0	0	0	99.973
204	305	334	0	1258	0	16861	0	0	0	0	1	0	0	39	0	0	1	99.7783
205	304	0	1	0	16208	0	2285	1	0	2	0	0	0	0	0	0	0	99.9838
206	303	0	17572	0	0	0	1	0	2	0	1	0	0	0	0	380	541	95.0046
207	302	0	0	4221	0	4686	0	0	0	0	0	9341	0	1	2	0	246	48.1538
208	301	18486	0	0	0	0	0	0	0	0	3	0	0	6	2	0	0	99.9405
210	300	1	1659	0	7083	1	1400	1411	3814	2715	214	0	0	0	0	198	1	54.8413
211	299	16855	0	0	0	1612	0	4	0	0	1	0	1	23	3	0	0	99.827
212	298	0	0	0	17542	0	949	0	0	1	0	0	0	0	0	7	0	99.9568
213	297	10	1	0	1937	0	50	0	0	0	0	6698	4331	23	4755	169	522	10.8023
214	296	0	18496	0	0	0	1	0	0	0	1	0	0	0	0	0	1	99.9892
216	294	6648	0	502	0	1403	0	0	0	0	0	6060	74	239	3269	0	300	46.2449
217	293	0	18498	0	0	0	0	0	0	0	1	0	0	0	0	0	0	99.9946
218	292	0	18494	0	0	0	2	0	1	0	1	0	1	0	0	0	0	99.9838
219	291	0	2456	0	5312	0	4342	2	4	0	1	258	3	0	6	6044	69	65.4701
226	269	0	68	1	4	2	18364	0	1	0	10	46	0	0	0	0	0	99.6918
227	268	0	0	0	18457	0	1	9	0	1	0	1	0	0	0	28	0	99.7892
228	267	0	6225	1	2225	0	7641	2	22	85	2	141	1	0	10	2114	16	87.0544
229	266	0	18493	0	0	0	2	0	1	0	2	0	0	0	0	1	0	99.9784
230	265	0	18480	0	0	0	19	0	0	0	0	0	0	0	0	0	0	100
231	264	5	84	5233	1133	127	3118	4043	209	522	55	2498	13	45	1049	63	295	52.4551
234	258	2289	0	2455	0	8681	0	8	4	1	1484	0	0	3573	0	0	1	72.5833
235	257	0	0	18189	0	0	0	0	307	0	0	1	0	2	0	0	0	98.3242
238	254	13813	0	0	0	725	0	3768	0	0	186	0	0	7	0	0	0	78.588
239	253	0	18417	0	0	0	44	0	5	0	0	0	0	0	0	28	5	99.7946
241	251	9	0	2	0	18487	0	0	0	0	0	0	0	0	0	0	0	100
242	250	0	18473	0	0	0	2	0	3	0	0	0	1	0	0	18	0	99.8811
243	249	0	17627	0	0	0	13	0	6	0	0	0	2	0	0	733	118	95.3565
244	248	0	0	13006	0	1	0	0	0	0	0	1	0	5491	0	0	0	70.3119
271	288	20	14	0	4428	8	440	5	0	0	0	8326	51	0	4913	191	100	26.5463
272	287	0	0	0	18478	0	1	0	0	0	0	0	0	0	0	20	0	99.8919
273	286	0	0	0	15997	0	0	1	0	1	0	0	0	0	0	2497	0	86.489
274	285	0	13108	0	1	0	0	0	0	0	0	0	0	0	0	5384	0	70.8863
275	284	0	0	0	14356	0	0	4139	0	0	1	1	0	0	0	2	0	77.6042
276	283	0	12892	0	0	0	5601	0	4	0	0	0	0	0	0	1	0	99.973
308	702	9964	0	0	0	8526	0	0	0	0	0	0	0	0	0	0	0	100
309	701	0	0	0	6006	0	0	9068	0	266	0	0	0	0	0	3152	0	32.4789
310	700	0	18493	0	0	0	1	0	0	0	0	0	0	0	0	0	0	100
311	699	0	10854	0	2	0	1	0	0	0	0	0	24	0	0	7049	563	58.7087
312	698	0	0	1	15926	0	1	11	0	353	0	5	0	2	0	2192	0	86.1392
313	697	18486	0	0	0	3	0	0	0	0	4	0	0	0	0	0	0	99.9784
314	696	0	17138	0	0	0	15	0	22	2	0	0	1	0	0	1315	0	92.754
319	693	14123	2	0	0	4200	0	159	0	0	0	0	2	3	2	1	0	99.0969
320	692	0	18387	0	0	0	31	0	73	0	0	0	1	0	0	1	0	99.5944
321	691	0	10458	0	0	0	8031	0	1	0	0	1	1	0	0	0	1	99.9784
322	633	0	9822	0	867	0	3585	0	1	1	0	0	0	0	0	4217	0	77.186
323	632	0	0	0	18446	0	2	43	0	1	0	1	0	0	0	1	0	99.7513
324	631	0	13326	0	0	0	5050	0	117	0	0	0	0	0	0	2	0	99.3566
325	630	0	0	0	6640	1	7661	2	0	0	0	4142	0	0	44	1	0	77.3457
327	629	0	4536	0	5077	0	8755	2	17	0	36	0	0	0	1	68	0	99.3294
328	628	0	0	0	18475	0	2	3	0	2	0	0	0	0	1	10	0	99.9135
329	627	12059	0	0	1	6121	0	254	0	0	41	4	0	0	13	0	0	98.3129
330	626	7568	0	1	0	2	0	0	0	0	1	0	1	10916	5	0	0	40.9376
331	625	0	0	0	18098	0	3	6	0	4	0	0	0	0	0	382	0	97.8803
332	624	0	1	0	3736	2	9563	1	0	0	2	1364	0	0	3824	0	0	71.9299
333	623	9370	0	0	0	2	0	0	0	0	1	0	13	8747	361	0	0	50.6759
334	622	18452	0	0	0	1	0	0	0	0	0	0	0	3	36	0	0	99.7891
339	615	0	1749	0	5155	0	9006	3	20	30	2	1	0	0	2	2518	2	86.0558
340	614	0	18484	0	0	0	1	0	0	0	0	0	0	0	0	10	0	99.9459
341	613	0	18492	0	0	0	2	0	0	0	0	0	0	0	0	1	0	99.9946
342	610	0	1	0	17638	0	16	26	0	125	0	4	0	0	0	679	2	95.4789
343	609	0	17059	0	0	0	1	0	1	0	0	0	0	0	0	1350	83	92.2461
344	608	0	8967	0	0	0	0	0	0	0	0	0	0	0	0	2	9524	48.4886
345	607	5561	0	9187	0	283	0	0	0	4	0	0	0	3457	0	0	2	81.275
346	606	0	819	0	0	0	0	0	0	0	0	0	69	0	0	8175	9427	4.42942
349	605	0	13831	0	8	0	37	0	2	0	1	0	2	0	0	4581	31	75.0338
350	604	0	0	0	18460	0	3	30	0	0	0	0	0	0	0	2	0	99.827
351	603	7917	0	27	11	8562	0	79	4	3	11	128	9	117	1623	1	1	89.3149
353	601	0	0	0	18488	0	3	2	0	1	0	0	0	0	0	1	0	99.9784
354	600	0	6880	0	4695	0	1641	0	0	0	0	26	53	0	188	4990	21	71.461
355	599	0	18384	0	0	0	89	0	0	0	0	0	1	0	0	0	21	99.881
358	595	0	0	17292	0	0	0	0	1090	2	0	1	0	110	0	0	0	93.4955
359	594	0	0	0	3674	0	14815	0	0	0	0	6	0	0	0	0	0	99.9676
360	593	1	0	8167	3	9755	0	0	0	0	0	447	0	2	3	0	116	96.9287
361	592	18463	0	0	0	3	0	4	0	0	24	0	0	1	0	0	0	99.8432
362	591	0	11622	0	0	0	0	0	1	0	0	0	0	0	0	6868	1	62.8488
363	590	0	18492	0	0	0	0	0	0	0	1	0	0	0	0	2	0	99.9838
365	589	0	0	18487	0	0	0	0	2	1	0	1	0	3	0	0	1	99.9567
369	586	0	1	0	13637	0	1	0	0	8	0	0	0	0	0	4844	0	73.7602
370	585	0	7146	4	162	0	58	0	1	0	3	72	4932	1	348	609	5154	39.8594
371	584	0	0	0	12052	0	53	18	0	0	0	13	0	0	3131	3224	0	65.4643
375	558	0	623	0	9170	0	4571	0	0	1	0	4	0	0	0	4122	0	77.681
376	557	0	18465	0	0	0	5	0	1	0	0	0	2	0	3	18	1	99.8648
378	556	0	14274	0	1	0	4134	0	82	0	1	0	0	0	0	0	1	99.5458
379	555	0	0	16981	0	1	0	0	974	101	0	0	0	437	0	0	0	91.8244
380	554	15276	0	0	0	12	0	47	0	4	1	0	1	3147	7	0	0	82.6602
381	553	0	1229	0	327	0	16909	0	0	0	11	0	0	0	0	16	0	99.854
383	551	0	18489	0	0	0	1	0	1	0	1	0	0	0	0	3	0	99.973
384	548	0	0	13593	0	264	0	0	1	0	0	1007	0	0	0	0	3627	74.9351
385	547	0	0	18488	0	1	0	0	0	1	0	0	0	4	0	0	0	99.973
386	546	13025	0	16	0	4763	0	0	0	0	0	0	2	678	1	0	0	96.3159
387	545	2	0	13671	0	4495	0	0	0	0	0	297	0	8	0	0	20	98.2426
388	544	18490	0	0	0	0	0	1	0	0	0	0	3	0	0	0	0	99.9784
389	543	0	0	0	15466	0	3019	1	0	1	1	0	0	0	0	1	0	99.9784
393	440	2	0	748	0	12665	0	0	0	0	32	2610	0	0	0	0	2438	72.5331
394	439	18484	0	0	0	2	0	1	0	0	1	0	0	7	2	0	0	99.9405
395	438	0	0	17966	0	3	0	0	0	0	0	0	0	521	0	0	6	97.1507
396	437	11457	0	0	0	2	0	0	0	0	0	0	426	1856	4754	0	0	61.9573
397	432	0	8	1070	8773	0	3850	0	1	5	0	1227	8	5	179	76	3290	74.0915
398	431	1	18280	0	0	0	209	0	1	0	3	0	0	0	0	0	1	99.973
400	428	0	0	18270	0	1	0	0	0	0	0	1	0	226	0	0	0	98.7728
401	427	0	0	0	18436	0	2	10	0	6	0	2	0	0	1	42	0	99.6703
402	426	1	143	5	8010	7	92	4125	73	5321	4	412	0	0	0	296	7	44.6475
403	425	14639	0	0	1	0	0	9	0	0	0	0	2	297	3550	0	0	79.1437
404	424	0	4049	0	0	0	14360	0	79	0	8	1	0	0	0	0	0	99.5242
406	422	0	1	0	18486	0	2	0	0	0	0	0	0	0	4	6	0	99.9459
407	421	0	18491	0	0	0	1	0	0	0	0	0	4	0	0	3	0	99.9622
409	418	0	0	18311	0	131	0	0	10	1	0	1	0	45	0	0	0	99.6919
410	417	0	52	0	13681	1	219	6	0	4	0	4	0	0	4	4527	0	75.4298
411	416	13747	0	0	0	4	0	0	0	0	0	0	0	4744	2	0	0	74.3418
442	534	12174	0	1	0	6123	0	176	0	0	14	0	0	1	0	0	0	98.967
443	533	0	0	0	18482	0	0	5	0	0	0	2	0	0	1	3	0	99.9405
444	532	13978	0	0	0	0	0	0	0	0	0	0	80	424	4009	0	0	75.5935
445	531	18478	0	0	0	0	0	0	0	0	0	0	1	9	5	0	0	99.9189
446	530	0	0	18201	0	1	0	0	19	3	0	78	0	6	0	0	185	98.4264
447	529	0	2	0	3747	0	0	1054	1	6251	0	0	0	1	0	7435	0	20.2747
449	527	17268	0	0	0	2	0	7	0	0	0	0	0	1204	10	0	0	93.3968
450	526	0	8125	0	0	0	10360	0	3	0	1	0	0	0	0	0	1	99.973
451	524	0	0	0	18369	0	3	0	0	1	0	2	0	0	0	119	0	99.3403
452	523	9140	0	0	0	1	1	0	0	0	0	1	4	0	9347	0	0	49.4322
453	522	0	5536	0	1969	0	10408	31	9	2	13	1	0	0	0	522	0	96.8742
454	521	0	17123	0	0	0	1	0	0	0	0	0	0	0	0	2	1368	92.5922
455	519	0	9605	0	0	0	3	0	0	0	0	0	0	0	0	8881	0	51.966
456	518	0	0	0	13367	0	2	0	0	0	0	1	1	0	9	5114	0	72.2883
457	517	0	18480	0	0	0	0	0	0	0	0	0	0	0	0	11	0	99.9405
458	516	0	0	0	14475	3	223	3455	0	0	80	249	0	0	8	0	0	79.4949
460	476	18494	0	0	0	2	0	0	0	0	0	0	0	1	0	0	0	99.9946
461	475	18486	0	0	0	0	0	0	0	0	0	0	0	11	0	0	0	99.9405
462	474	4037	5	4108	3	4600	15	9	0	9	6	166	13	5453	60	0	7	69.0498
463	473	11	0	14089	0	3794	0	3	1	7	0	24	0	556	1	0	10	96.7452
464	472	20	8152	10	0	209	1026	0	3834	0	1137	3755	3	0	5	30	316	50.911
477	484	0	0	0	17902	0	0	0	0	0	0	2	0	0	0	593	0	96.7833
478	483	0	17437	0	3	0	30	0	0	0	0	1	0	0	0	1020	4	94.458
488	508	0	0	0	18338	0	3	0	0	0	0	4	0	0	0	150	0	99.1673
489	507	0	6	0	17369	0	584	24	1	139	1	0	0	0	3	366	0	97.1124
490	506	14442	0	0	0	0	0	1	0	0	0	0	3	4049	0	0	0	78.086
491	505	0	0	18472	0	12	0	0	0	1	0	9	0	1	0	0	1	99.9351
492	504	2518	0	141	0	610	0	0	0	0	0	4693	447	337	1078	0	8668	17.6779
493	502	0	0	18493	0	1	0	0	0	0	0	0	0	3	0	0	0	99.9838
494	501	0	4298	0	98	0	41	8	25	3614	0	0	0	0	1	10410	1	23.989
495	500	0	1672	0	7424	0	9145	0	1	0	0	13	0	0	0	229	4	98.664
560	579	0	3	0	8446	0	10042	0	0	1	0	0	0	0	0	1	0	99.9892
561	578	0	7616	0	30	0	9087	0	1	0	0	5	0	0	2	1723	28	90.4878
562	577	0	0	0	18492	0	1	0	0	1	0	0	0	0	0	1	0	99.9892
563	576	0	6103	0	1	0	4	0	0	0	0	0	4224	0	0	2393	5768	33.0287
565	574	0	0	0	18459	0	4	8	0	2	0	0	0	0	0	22	0	99.827
566	573	0	0	0	5179	0	9192	0	0	0	0	937	2	0	3183	2	0	77.7021
651	665	14062	0	0	2	111	0	3486	0	37	4	0	2	756	30	0	0	76.6631
652	664	0	38	0	43	0	18399	0	6	0	7	0	0	0	0	0	0	99.9297
653	663	1	13317	0	3	0	148	0	3	0	2	6	162	0	0	248	4596	72.8605
654	662	1	0	9994	0	8417	0	0	1	0	0	0	0	78	0	0	0	99.5728
670	689	18126	0	0	0	7	0	4	0	0	0	0	3	352	0	0	0	98.0586
671	688	0	18414	0	0	0	71	0	3	0	0	0	2	0	0	1	1	99.9621
674	685	18440	0	0	0	0	0	1	0	0	0	0	1	30	20	0	0	99.7188
675	684	0	33	0	12390	0	251	214	1	19	15	0	0	0	0	5568	0	68.5415
811	1064	18474	0	0	0	2	0	0	1	0	1	0	12	3	0	0	0	99.9081
812	1063	0	18471	0	0	0	18	0	1	0	1	0	1	0	0	1	0	99.9784
813	1062	2	31	3	8877	0	566	53	0	0	27	3962	3520	0	137	845	466	51.2683
814	1061	0	17254	0	1	0	1018	0	0	0	0	0	1	0	0	213	3	98.8264
815	1060	0	0	0	13014	2	0	5471	0	0	0	0	0	0	0	1	0	70.4024
816	1059	0	99	0	9905	2	3602	0	0	0	0	481	1	0	34	4331	36	73.5926
818	1058	18485	0	0	0	2	0	4	0	0	0	0	0	0	0	0	0	99.9784
819	1057	0	0	0	14016	0	1	4054	0	36	0	0	0	0	0	386	0	75.7962
820	1056	8071	0	1	0	825	0	8500	0	3	1086	0	0	4	0	1	0	48.1153
821	1055	0	18388	0	0	3	5	0	32	0	3	0	0	0	0	0	61	99.4809
822	1053	0	42	3020	7549	3	985	2	5967	206	15	127	2	15	256	286	14	62.7346
823	1052	68	0	1	0	18420	0	3	0	0	1	0	0	0	0	0	0	99.9784
824	1051	0	18286	0	0	0	9	0	0	0	2	0	194	0	0	2	0	98.9293
825	1050	0	12	1	11313	0	6838	8	30	13	0	168	0	0	45	62	0	98.2369
826	1049	18479	0	0	0	0	0	0	0	0	0	0	0	14	0	0	0	99.9243
829	1045	0	0	0	18488	0	0	3	0	1	0	0	0	0	0	2	0	99.9676
830	1044	18494	0	0	0	0	0	0	0	0	0	0	0	0	0	0	0	100
831	1043	7894	0	0	0	0	0	0	0	0	0	0	2	10592	3	0	0	42.691
832	1042	0	0	18488	0	2	0	0	0	0	0	0	0	4	0	0	0	99.9784
837	1041	0	4113	0	8665	0	868	2	3	9	8	0	0	0	0	4823	0	73.7981
838	1040	0	18491	0	0	0	1	0	0	0	0	0	1	0	0	0	1	99.9892
839	1039	0	18490	0	0	0	3	0	1	0	0	0	0	0	0	0	0	99.9946
843	1038	15	11	4	3	395	350	1033	3948	22	12704	0	0	0	0	0	3	4.20814
844	1037	0	0	18086	0	1	0	0	401	2	0	0	0	0	0	0	0	97.8204
845	1036	18476	0	0	0	8	0	4	0	0	2	0	0	2	1	0	0	99.9513
846	1035	4988	0	4686	0	5896	0	5	0	0	1	19	0	2854	41	0	1	84.2031
847	1034	0	0	18487	0	1	0	0	0	1	0	3	0	0	0	0	1	99.973
848	1033	0	0	0	18474	0	5	1	0	0	0	0	0	0	0	13	0	99.9243
849	1032	13955	0	4	0	0	0	2	0	0	0	0	0	4529	3	0	0	75.4826
850	1031	0	0	0	18484	0	1	1	0	1	0	1	0	0	1	5	0	99.9513
852	1030	18160	0	0	0	0	0	0	0	0	0	0	0	333	0	0	0	98.1993
853	1029	0	16996	0	0	0	1	0	0	0	1	0	0	0	0	1495	0	91.9105
858	1028	0	0	0	17366	0	1	0	0	0	0	2	0	0	0	1122	0	93.9214
859	1027	0	18489	0	0	0	1	0	2	0	0	0	1	0	0	1	0	99.9784
860	1026	0	1	0	17268	0	1163	5	0	0	0	33	0	0	22	0	0	99.6755
861	1025	0	9582	0	115	0	7481	0	22	2	5	0	0	0	0	1276	2	92.9294
862	1024	0	0	0	18489	0	2	0	0	0	0	2	0	0	0	1	0	99.9838
866	1022	0	0	18489	0	0	0	0	0	1	0	1	0	2	0	0	0	99.9784
867	1021	0	1	0	6501	0	0	548	1	11268	0	1	0	0	0	172	0	35.1612
868	1020	18487	0	0	0	0	0	0	0	0	5	0	2	0	0	0	0	99.9621
869	1019	0	18487	0	0	0	4	0	0	0	2	0	0	0	0	0	1	99.9838
870	1018	0	1	17876	0	560	0	0	0	3	0	46	0	0	0	0	8	99.6918
871	1017	4	0	13713	0	293	0	0	1	1	0	4	3718	677	44	0	34	75.7748
892	1013	0	0	0	18488	0	1	3	0	0	0	0	0	0	0	1	0	99.9784
893	1012	0	18487	0	0	0	3	0	0	0	3	0	0	0	0	0	0	99.9838
894	1011	446	0	6973	4	6737	1	56	8	31	39	188	36	3928	34	1	10	76.5791
896	1009	0	18491	0	0	0	0	0	1	0	0	0	0	0	0	0	1	99.9892
897	1008	0	195	1	10499	0	2099	0	0	0	0	890	2	0	5	1283	3515	69.1979
898	1007	0	18482	0	0	0	3	0	1	0	0	0	1	0	0	3	3	99.9567
899	1006	0	0	0	18484	0	2	6	0	0	0	0	0	0	0	1	0	99.9621
900	1005	0	9864	0	0	0	0	0	0	0	0	0	17	0	0	8478	131	53.3478
901	1004	0	18491	0	0	0	0	0	0	0	0	0	0	0	0	2	0	99.9892
903	1002	6821	0	117	0	1946	0	3204	29	1702	4473	0	0	198	0	0	0	48.0476
904	1001	0	0	18296	0	0	0	0	196	0	0	0	0	0	0	0	0	98.9401
911	954	13270	0	0	8	4326	2	12	0	0	4	18	2	1	849	0	0	95.2087
912	953	7768	0	23	0	90	0	2	0	0	0	0	1	10608	0	0	0	42.6184
913	952	0	1	0	14191	0	4294	2	0	1	1	1	0	0	3	1	0	99.9513
915	950	3	0	11541	0	5853	0	68	58	969	0	0	0	2	0	0	1	94.0633
916	949	0	0	0	18473	0	1	2	0	1	0	0	0	0	0	18	0	99.8865
918	947	16422	0	2	0	3	0	1	0	0	1	0	4	1658	402	0	0	88.8282
919	946	0	0	18482	0	7	0	0	0	1	0	1	0	3	0	0	0	99.973
923	944	0	9275	0	0	0	2	0	0	0	1	0	1	0	0	9193	21	50.1649
924	943	0	0	0	7447	0	1	186	1	5863	0	0	0	0	0	4995	0	40.2747
926	941	300	0	0	0	17270	0	1	0	0	0	894	0	0	29	0	1	94.9986
927	940	0	7	0	13281	0	1	4	0	0	0	2	0	0	0	5197	0	71.8635
928	939	0	1	0	5704	0	12636	2	0	0	0	138	0	0	0	14	0	99.1673
929	938	0	0	0	0	0	8641	0	0	0	0	9850	0	0	2	0	1	46.7233
974	988	0	18139	0	0	0	347	0	3	0	1	1	1	0	0	2	2	99.9459
975	987	22	3010	1	12067	7	1675	16	19	37	0	1242	1	43	166	180	8	90.7429
976	986	18491	0	0	0	2	0	0	0	0	0	0	2	1	0	0	0	99.9838
977	985	0	18471	0	0	0	5	0	16	0	2	0	2	0	0	0	0	99.8919
978	984	0	17	8818	6228	339	1393	15	93	276	0	523	0	15	37	607	131	90.8231
979	983	18490	0	0	0	2	0	0	0	0	2	0	1	0	1	0	0	99.9784
1074	1115	0	3923	0	209	3	268	0	1	2	11	262	6	0	0	3751	10053	23.8142
1075	1114	0	0	0	18494	0	2	0	0	1	0	1	0	0	0	0	0	99.9892
1076	1113	10322	0	0	0	2739	0	1389	1	0	4046	0	0	0	0	0	0	70.6115
1077	1112	0	0	8692	0	9802	0	0	0	0	0	0	0	2	0	0	0	99.9892
1078	1111	0	0	0	18496	0	0	1	0	0	0	0	0	0	1	1	0	99.9838
1079	1109	0	0	18491	0	0	0	0	0	1	0	0	0	6	0	0	1	99.9568
1080	1108	0	0	0	14491	0	0	1489	0	1563	0	0	0	0	0	951	0	78.3551
1081	1107	1	0	0	0	1962	0	8157	2	1	8371	0	0	0	0	0	0	10.6143
1082	1106	0	0	0	18497	0	0	0	0	0	0	1	0	0	0	1	0	99.9892
1083	1105	12899	0	0	0	0	0	0	0	0	0	0	25	363	5209	0	0	69.7394
1084	1104	18487	0	0	0	0	0	0	0	0	0	0	0	11	0	0	0	99.9405
1085	1103	0	15995	0	0	0	2464	0	40	0	0	0	0	0	0	0	0	99.7838
1086	1102	0	0	17689	0	805	0	0	0	0	0	0	0	3	0	0	1	99.9784
1087	1101	0	0	0	16480	0	2009	0	0	3	0	1	0	0	0	3	0	99.9622
1088	1099	0	18494	0	0	0	4	0	0	0	0	0	0	0	0	1	0	99.9946
1117	1211	0	0	0	18495	0	0	0	0	2	0	0	0	0	0	0	0	99.9892
1118	1210	18490	0	0	0	0	0	4	0	0	0	0	0	0	1	0	0	99.973
1119	1209	5926	0	0	0	0	0	0	0	1	0	0	9	12529	31	0	0	32.0394
1120	1208	4766	0	1	0	13696	0	10	0	0	15	0	4	0	0	0	1	99.8378
1121	1207	0	0	0	18365	0	99	0	0	7	0	16	0	0	6	3	0	99.827
1123	1205	0	0	18380	0	2	0	0	116	0	0	0	0	0	0	0	0	99.3729
1124	1204	17304	0	0	0	3	0	0	0	0	0	0	1	1132	58	0	0	93.5615
1125	1203	399	0	11388	0	1056	0	0	0	0	0	29	11	5574	26	0	11	69.4441
1127	1173	0	8751	0	0	0	4	0	0	0	0	0	3	0	0	87	9651	47.3346
1128	1172	0	0	14369	1	758	1	0	91	0	2	3211	0	2	0	0	63	81.7872
1129	1171	18268	0	0	0	31	0	164	0	0	2	0	28	2	1	0	0	98.9349
1131	1169	0	1141	8186	0	887	3818	0	9	0	0	4407	0	2	1	0	45	75.8651
1132	1168	18382	0	0	0	25	0	0	3	0	0	0	1	12	70	0	0	99.535
1133	1164	0	6	0	12534	2	5732	93	0	2	1	97	0	0	12	17	1	98.7944
1134	1163	0	0	0	13832	0	0	31	0	2305	0	0	0	0	0	2329	0	74.7797
1135	1162	18489	0	0	0	0	0	0	0	0	0	0	2	1	4	0	0	99.9622
1136	1160	0	18350	8	0	0	18	0	102	0	0	3	1	0	0	3	12	99.3458
1137	1159	7122	0	2	0	9	0	0	0	0	1	2	4	11309	43	0	2	38.5693
1138	1158	0	5	0	8329	0	9671	0	0	0	0	321	0	0	163	5	0	97.3559
1139	1157	0	18469	0	0	0	19	0	3	0	1	0	0	0	0	0	4	99.9567
1182	1194	0	765	0	4358	0	13053	0	0	0	0	38	0	0	3	274	3	98.2805
1183	1193	0	0	0	492	0	17999	0	0	0	0	4	0	0	0	0	0	99.9784
1184	1192	0	0	0	18494	0	1	1	0	0	0	0	0	0	1	1	0	99.9838
1185	1191	5290	0	282	6	2932	2	8847	188	458	193	4	3	287	2	0	2	46.0208
1218	1231	0	0	10297	0	7910	0	0	1	0	0	217	0	0	0	0	71	98.4375
1219	1230	0	32	0	6648	0	11796	0	0	0	1	0	0	0	0	16	0	99.9081
1220	1229	0	2969	1	0	0	2	0	0	0	0	114	3	0	0	0	15395	16.0788
1237	1280	18489	0	0	0	5	0	0	0	0	1	0	0	1	0	0	0	99.9892
1238	1279	5	0	13	0	18480	0	0	0	0	0	0	0	0	0	0	0	100
1239	1278	755	9	3661	36	640	1	0	6	4	0	1613	96	3942	4171	1	3562	27.5829
1240	1277	0	18422	0	0	0	0	0	0	0	1	0	0	0	0	2	73	99.5891
1241	1275	0	6072	0	0	0	0	0	0	0	0	0	0	0	0	12423	0	32.8305
1242	1274	0	2947	0	2	0	15438	0	99	0	11	0	0	0	0	0	0	99.4053
1243	1273	0	18496	0	0	0	0	0	1	0	0	0	0	0	0	1	0	99.9892
1244	1272	0	18047	0	0	0	0	0	0	0	0	0	2	0	0	157	291	97.5672
1245	1271	0	0	14406	0	515	0	0	2	0	0	3216	0	0	0	0	357	80.6715
1246	1270	18321	0	0	0	143	0	1	0	0	31	0	0	0	0	0	0	99.827
1247	1269	0	0	0	13326	0	5155	0	0	0	0	15	0	0	0	0	0	99.9189
1255	1266	8021	0	0	0	1049	0	9274	0	0	144	4	1	0	0	0	0	49.0456
1256	1265	18486	0	0	0	11	0	0	0	0	0	0	0	1	0	0	0	99.9946
1257	1264	10159	0	0	0	6	0	0	0	0	0	0	0	8330	0	0	0	54.9608
1341	1454	0	0	1168	0	17324	0	2	2	0	0	0	0	0	0	0	0	99.9784
1342	1453	0	18408	0	0	0	1	0	0	0	1	0	27	0	0	2	58	99.5242
1343	1452	0	0	0	13918	0	158	0	0	0	0	4313	0	0	106	2	0	76.0988
1344	1451	13957	0	0	0	3	0	0	0	0	0	0	0	4535	1	0	0	75.4758
1349	1450	3	0	0	0	18492	0	1	0	0	0	0	0	0	0	0	1	99.9892
1350	1449	6927	0	1304	0	9277	0	1	2	0	4	58	0	883	34	0	0	94.689
1351	1448	0	0	18485	0	3	0	0	0	0	0	2	0	6	0	0	0	99.9567
1352	1447	0	0	0	18376	0	2	18	0	1	0	0	0	0	1	99	0	99.3567
1353	1446	0	9214	0	73	0	5105	0	394	5	73	10	0	0	0	3594	27	77.8156
1354	1445	0	0	18411	0	0	0	0	84	0	0	0	0	2	0	0	0	99.5351
1355	1444	14415	0	1	0	16	0	1	0	0	1	0	7	4053	1	0	0	78.0319
1357	1382	0	18471	0	0	2	0	0	5	0	0	0	0	0	0	9	11	99.8649
1358	1381	0	0	0	9092	0	0	9401	0	0	0	1	0	0	0	4	0	49.1513
1359	1380	0	6975	0	1233	0	6107	0	22	44	85	78	1	0	3	3932	18	77.3867
1362	1376	0	3191	0	6	0	12505	0	2778	0	5	8	0	0	0	2	0	84.8986
1363	1375	0	0	0	18495	0	1	0	0	0	0	1	0	0	0	1	0	99.9892
1364	1374	0	18148	0	0	0	0	0	0	0	1	0	60	0	0	132	156	98.1132
1365	1373	34	0	16381	0	1850	0	0	0	0	0	128	2	46	1	0	54	98.7511
1392	1441	0	18487	0	0	0	6	0	0	0	0	0	1	0	0	4	0	99.973
1393	1440	0	0	18232	0	7	0	0	48	84	0	0	0	126	0	0	0	98.6052
1394	1439	0	0	0	18483	0	3	0	0	0	0	2	0	0	4	6	0	99.9351
1395	1438	0	8691	0	0	0	9807	0	0	0	0	0	0	0	0	0	0	100
1396	1437	0	0	0	13078	0	5201	0	0	1	0	79	0	0	137	2	0	98.8161
1397	1436	18484	0	0	0	14	0	0	0	0	0	0	0	0	0	0	0	100
1398	1435	0	0	0	8779	0	1	9350	0	241	2	0	0	0	3	121	0	47.4672
1400	1434	0	128	0	8329	0	9620	0	0	0	0	73	0	0	55	290	2	97.7294
1401	1433	17925	0	0	0	2	0	0	0	0	0	0	0	571	0	0	0	96.9132
1403	1431	0	0	9973	0	0	0	0	11	26	0	0	0	8485	0	0	0	53.9227
1404	1429	12298	0	21	0	4109	0	0	0	0	0	0	0	2068	0	0	0	88.8192
1405	1428	0	0	13236	0	0	0	0	0	0	0	9	0	5246	3	0	0	71.5692
1406	1427	0	0	18493	0	3	0	0	0	0	0	0	0	0	0	0	0	100
1456	1525	93	0	10	0	13775	0	11	0	0	3	0	0	0	0	0	0	99.8992
1457	1524	0	6205	0	0	0	14	0	17	0	0	99	4	0	0	158	7415	44.7024
1458	1523	12	0	9892	0	73	0	0	5	8	0	1	0	3950	0	0	0	71.5659
1459	1522	0	0	0	11009	0	2946	6	0	0	0	25	0	0	1	16	0	99.6572
1460	1521	0	2987	0	215	0	10791	0	0	0	0	11	0	0	1	12	2	99.8145
1462	1519	0	0	0	18472	0	0	24	0	0	0	0	0	0	1	1	0	99.8594
1463	1518	18499	0	0	0	0	0	0	0	0	0	0	0	0	0	0	0	100
1464	1517	18466	0	0	0	3	0	0	0	0	1	0	0	25	1	0	0	99.854
1465	1516	0	18464	0	0	0	11	0	1	0	0	0	1	0	0	18	0	99.8919
1466	1515	18423	0	0	0	50	0	16	0	0	2	0	0	0	5	0	0	99.8756
1467	1514	0	11	6	10556	0	101	50	0	3090	0	81	0	0	4	4593	3	57.7129
1468	1513	0	5	0	130	0	18355	0	1	0	0	4	0	0	4	0	0	99.9513
1472	1506	0	18451	0	0	0	0	0	2	1	0	0	0	0	0	43	2	99.7405
1473	1505	0	0	18270	0	12	0	0	0	0	2	177	0	3	0	0	35	98.827
1474	1504	0	13361	0	2	0	5131	0	1	0	0	1	0	0	0	1	0	99.9838
1475	1503	0	18180	0	0	0	312	0	1	0	0	0	0	0	0	4	1	99.9676
1476	1502	0	0	18127	0	311	0	0	0	0	0	30	0	1	0	0	29	99.6756
1477	1501	1	0	16	0	18477	0	0	0	0	2	2	0	0	0	0	0	99.9784
1483	1497	0	0	13470	0	0	0	0	2	2	0	0	0	5025	0	0	0	72.8147
1484	1496	0	0	0	18442	0	29	0	0	0	0	23	0	0	2	4	0	99.8432
1485	1495	0	12579	0	2	0	5908	0	0	0	1	2	1	0	0	5	0	99.9513
1486	1494	0	0	0	12573	0	1504	1	0	2	0	4288	0	0	129	0	0	76.1042
1527	1550	7427	0	8	0	1669	0	27	0	0	0	0	1	391	3	0	0	95.57
1528	1549	0	0	10152	0	17	0	0	0	0	0	0	0	11	0	0	0	99.8919
1529	1548	0	0	1	10200	0	15	3	0	3	0	2	0	0	2	1	0	99.8924
1530	1547	1	0	2	0	10297	0	7	0	0	1	2	0	0	0	0	0	99.903
1531	1545	0	0	0	11448	0	3	0	0	2	0	11	0	0	0	2	0	99.8692
1532	1544	0	11517	0	0	0	0	0	0	0	0	0	0	0	0	3	5	99.9306
1533	1543	0	0	11863	0	6	0	0	3	2	0	1	0	1	0	0	1	99.9326
1534	1542	0	12492	0	0	0	3	0	0	0	0	0	1	0	0	2	3	99.952
1535	1541	0	3	0	12739	0	4	0	0	0	0	0	0	0	1	3	0	99.9686
1536	1540	0	12793	0	0	0	1	0	1	0	1	0	1	0	0	9	1	99.8985
Base pair counts in the table are based on an alignment of all unique sequences of vRNA5. Base pairs i-j correspond to secondary structure model of vRNA5 in 37C (Figure 2). Canonical pairs are to the left of the vertical line separating the UG and GA columns. Occurence of compensatory and consistent mutations is marked by green shadow. % Canonical BP column shows occurence possibility in percenta…

## Sheet: 23C_vRNA5
Base pairs counts for secondary structure of vRNA5 - 23°C
i	j	GC	CG	AU	UA	GU	UG	GA	AG	AA	GG	UU	CC	AC	UC	CA	CU	% canonical BP
2	1553	2274	0	0	0	1	0	1	0	0	0	0	0	2	2	0	0	99.7807		Avg. % Canonical BP	86.7934
3	1552	0	0	0	2299	0	0	6	0	2	0	1	0	0	0	1	0	99.5669			% total
4	1551	0	0	1828	0	5	0	1	4	481	0	2	0	3	0	0	1	78.8387		GC pairs	38.8979
5	1550	1884	0	3	0	438	0	25	0	0	0	0	1	4	0	0	0	98.7261		AU pairs	35.8174
6	1549	0	0	2480	0	1	0	0	0	0	0	0	0	6	0	0	0	99.7587		GU pairs	11.7879
8	31	0	0	2886	0	3	0	0	0	0	0	1	0	2	0	0	12	99.4835		CA	5.8332
9	30	0	2842	0	0	1	4	0	24	0	1	0	13	0	0	44	27	96.3126		GA	1.82714
10	29	0	0	2858	0	5	0	0	0	1	0	1	0	0	0	0	70	97.5468		CU	2.27071
11	28	1	0	2446	0	10	0	0	0	3	0	1	1	594	0	0	10	80.137		AA	1.05021
12	23	692	0	21	0	1791	0	107	0	1	0	6	0	2	1	0	3	95.4268		GG	2.18057
13	22	3707	0	11	0	82	0	53	0	0	0	2	0	54	2	0	0	97.1619		CC	0.311297
14	21	10	0	2	0	7440	0	0	0	0	1	59	1	0	12	0	3	98.9904		UU	1.59411
34	1321	0	0	0	18138	0	22	3	2	331	0	0	0	0	1	1	0	98.1728
35	1320	0	0	3424	0	0	0	1	1068	6100	5	4	0	7887	6	1	0	18.5121
36	1319	0	16863	0	2	0	1595	0	26	0	5	0	0	0	0	3	2	99.8054
37	1318	0	0	0	18494	0	1	0	0	1	0	0	0	0	0	2	0	99.9838
39	1317	0	10847	0	30	0	3536	1	63	4	5	5	68	0	2	3830	105	77.925
40	1316	0	0	0	18481	0	4	1	0	1	0	0	0	0	0	3	0	99.973
41	1315	0	18467	0	0	0	24	0	1	0	2	0	0	0	0	2	0	99.973
42	1314	5	2	25	13727	0	181	6	7	128	0	2195	3	220	1944	41	11	75.3717
43	1313	18479	0	0	0	2	0	9	0	0	0	0	2	2	4	0	0	99.9081
44	1312	0	18487	0	0	0	7	0	0	0	4	0	0	0	0	0	0	99.9784
45	1311	3	0	8581	2	17	0	5	349	9206	1	4	0	324	0	0	3	46.5153
46	1310	0	0	0	18436	0	1	5	0	2	0	0	0	0	0	54	0	99.6702
47	1309	0	0	0	18464	0	2	9	0	2	0	16	0	0	0	5	0	99.827
48	1307	18483	0	0	0	0	0	0	0	0	0	0	0	12	3	0	0	99.9189
54	1300	18370	0	0	0	2	0	0	0	0	0	0	4	120	1	0	0	99.3242
55	1299	4	0	11174	0	0	0	0	1	0	0	1	0	7314	0	0	0	60.4412
56	1298	0	0	18406	0	0	0	0	90	0	0	0	0	0	0	0	0	99.5134
57	1297	18475	0	0	0	0	0	1	0	0	1	0	0	20	0	0	0	99.8811
59	1295	0	0	18494	0	1	0	0	0	0	0	1	0	1	0	0	0	99.9892
60	1294	0	0	18455	0	40	0	0	1	0	0	0	0	0	0	0	1	99.9892
61	1293	0	0	0	9687	0	8806	1	1	1	0	0	0	0	1	0	0	99.9784
62	1292	0	0	18486	0	4	0	0	6	0	0	1	0	0	0	0	0	99.9622
64	1291	4038	0	4	0	14447	0	1	0	0	1	3	0	1	0	0	0	99.9676
65	1290	0	0	16639	0	2	0	0	0	1	0	4	0	1849	0	0	0	89.9757
66	1289	0	2	0	14060	0	2	6	1	224	0	0	0	0	0	4203	0	76.0298
67	1287	0	11203	0	0	0	2	0	0	0	0	0	0	0	0	7287	0	60.5938
68	1286	0	17970	0	0	0	16	0	0	0	0	1	0	0	0	508	1	97.2426
69	1285	0	0	0	16124	0	2	9	0	15	0	0	0	0	0	2347	0	87.1817
87	1284	9082	0	138	0	5027	1	82	0	2	156	15	1	3920	3	0	69	77.0329
88	1283	18485	0	0	0	0	0	0	0	0	0	0	1	11	1	0	0	99.9297
89	1282	0	0	18493	0	5	0	0	0	0	0	0	0	0	0	0	0	100
90	1281	350	0	11150	0	4644	0	0	1	0	0	1	0	2349	0	0	1	87.2837
91	1280	18489	0	0	0	5	0	0	0	0	1	0	1	1	0	0	0	99.9838
92	1279	5	0	0	0	18493	0	0	0	0	0	0	0	0	0	0	0	100
93	1277	0	18400	0	0	0	18	0	5	0	0	0	0	0	0	2	73	99.5675
94	1276	0	0	18490	0	5	0	0	1	0	0	0	0	2	0	0	0	99.9838
96	803	18472	0	0	0	3	0	0	0	0	0	0	1	6	11	0	0	99.9027
97	802	0	0	18489	0	3	0	0	1	1	0	0	0	1	0	0	0	99.9838
98	801	0	22	0	12181	0	6243	0	0	0	0	0	0	0	1	47	0	99.7405
99	800	0	18257	0	0	0	219	0	12	0	4	0	1	0	0	0	2	99.8973
100	799	2	0	1	0	18489	0	0	0	0	3	0	0	0	0	0	0	99.9838
101	798	4528	0	6	0	13949	0	2	0	0	1	1	0	6	0	0	0	99.9459
102	797	18441	0	0	0	8	0	0	0	0	2	0	37	2	4	1	0	99.7513
103	796	0	0	0	17589	0	9	19	0	0	0	0	0	0	2	876	0	95.15
105	794	0	4523	6	0	0	2	0	6	0	1	2	2	0	0	0	13953	24.4985
106	793	18481	0	0	0	6	0	0	0	0	2	0	1	4	1	0	0	99.9567
109	118	1	0	2	0	18495	0	0	0	0	1	0	0	0	0	0	1	99.9892
110	117	0	18345	0	0	1	2	0	0	0	0	0	1	0	0	151	0	99.1784
121	791	18488	0	0	0	1	0	0	0	0	1	0	3	1	1	0	0	99.9676
122	790	0	0	18473	0	2	0	0	0	0	0	9	0	1	0	0	10	99.8919
123	789	2353	0	148	0	15726	0	1	0	0	0	204	1	33	19	0	7	98.5669
124	788	0	0	18314	0	1	0	0	0	0	0	0	0	180	0	0	0	99.0268
125	787	18336	0	0	0	2	0	0	0	0	0	0	1	124	31	0	0	99.1565
126	786	0	10630	0	1	0	0	0	1	0	0	0	1	0	0	7860	2	57.4804
128	140	0	15905	0	0	0	1	0	0	0	1	0	2	0	0	1	2590	85.9784
129	139	17516	0	0	0	3	0	0	0	0	1	0	1	978	1	0	0	94.6973
143	779	0	18490	0	0	0	3	0	0	0	0	0	0	0	0	1	1	99.9892
144	778	0	16558	0	0	0	783	0	1144	0	4	0	1	0	0	1	1	93.7757
145	777	0	2	2	8641	0	388	0	0	1	0	5757	10	0	50	24	3619	48.8429
146	775	18456	0	0	0	4	0	3	0	0	0	0	1	0	31	0	0	99.8108
147	774	7806	0	241	0	10319	0	99	1	0	12	0	0	12	0	0	0	99.3294
148	773	0	0	18490	0	2	0	0	0	0	0	0	0	3	0	0	0	99.9838
149	772	0	0	18491	0	1	0	0	1	0	0	0	0	1	0	0	0	99.9892
150	771	0	3	0	2217	1	1677	2702	336	7232	3789	0	0	0	0	533	0	21.0817
151	770	18487	0	0	0	4	0	0	0	0	0	0	0	4	0	0	0	99.9784
158	163	0	18477	0	0	0	12	0	0	0	0	0	0	0	0	7	4	99.9405
165	747	0	4034	0	11422	0	2787	8	0	2	1	0	0	0	0	241	0	98.6375
166	746	0	9051	0	3768	0	5301	0	0	0	1	20	2	0	1	271	76	97.9936
167	745	0	0	0	18077	0	344	56	0	0	0	7	0	0	2	8	0	99.6053
168	744	4539	0	4	11	419	0	2404	15	28	1454	1847	24	42	7690	13	1	26.8942
169	743	18429	0	0	0	50	0	1	0	0	0	0	1	13	0	0	0	99.9189
170	742	0	18383	0	0	0	55	0	53	0	0	0	1	0	0	3	0	99.6918
171	741	3	0	17816	0	328	0	1	75	75	0	0	0	193	0	0	3	98.1237
172	740	0	9390	0	0	0	4878	0	27	0	9	86	0	0	0	0	4104	77.1493
175	737	0	0	0	18489	0	0	0	0	0	0	1	0	0	0	3	0	99.9784
176	736	0	18491	0	0	0	0	0	0	0	0	0	1	0	0	1	0	99.9892
177	733	0	18491	0	0	0	1	0	0	0	1	0	0	0	0	0	0	99.9946
178	732	0	0	14024	0	0	0	0	174	4176	0	0	0	118	0	0	1	75.8341
179	730	0	0	0	18489	0	2	0	0	1	0	0	0	0	0	1	0	99.9892
180	729	0	13395	0	2	0	28	0	0	0	0	2	2461	3	2	1285	1313	72.6029
181	728	0	0	18369	0	41	0	0	1	1	0	0	0	79	0	0	0	99.5619
182	727	0	0	0	18456	0	0	26	0	3	0	0	0	0	0	4	0	99.8215
183	726	0	1676	1	4118	0	3491	0	0	0	0	2832	0	0	0	4057	2312	50.2299
184	725	0	12221	0	1100	0	551	0	2	0	1	0	3	0	0	4605	1	75.0487
185	724	0	0	0	18416	0	3	63	0	0	0	1	0	0	0	9	0	99.6052
189	721	13729	0	0	0	2	0	0	1	0	0	0	9	4644	106	0	0	74.2577
190	720	0	0	10940	0	3	0	0	0	0	0	0	0	7547	0	0	0	59.1833
193	716	0	0	0	18371	0	2	0	0	3	0	3	0	0	109	3	0	99.3619
194	715	0	18489	0	0	0	2	0	0	0	1	0	0	0	0	0	0	99.9946
195	714	24	0	7765	15	270	2	2	159	167	0	9577	3	72	44	1	387	43.6824
196	713	18326	0	0	0	136	0	4	0	0	1	0	20	5	1	0	0	99.8324
197	712	0	0	0	13521	0	4	1	0	3	0	1	0	0	0	4963	0	73.1358
199	709	0	18485	0	0	0	2	0	1	0	1	0	2	0	0	0	1	99.973
200	708	17	2	0	10221	4216	3770	16	0	0	64	107	0	0	76	0	0	98.5775
201	707	0	18490	0	0	0	1	0	1	0	0	0	0	0	0	1	0	99.9892
202	706	0	0	18488	0	0	0	0	1	1	0	0	0	3	0	0	0	99.973
204	305	334	0	1258	0	16861	0	0	0	0	1	0	0	39	0	0	1	99.7783
205	304	0	1	0	16208	0	2285	1	0	2	0	0	0	0	0	0	0	99.9838
206	303	0	17572	0	0	0	1	0	2	0	1	0	0	0	0	380	541	95.0046
207	302	0	0	4221	0	4686	0	0	0	0	0	9341	0	1	2	0	246	48.1538
208	301	18486	0	0	0	0	0	0	0	0	3	0	0	6	2	0	0	99.9405
210	300	1	1659	0	7083	1	1400	1411	3814	2715	214	0	0	0	0	198	1	54.8413
211	299	16855	0	0	0	1612	0	4	0	0	1	0	1	23	3	0	0	99.827
212	298	0	0	0	17542	0	949	0	0	1	0	0	0	0	0	7	0	99.9568
213	297	10	1	0	1937	0	50	0	0	0	0	6698	4331	23	4755	169	522	10.8023
214	296	0	18496	0	0	0	1	0	0	0	1	0	0	0	0	0	1	99.9892
216	294	6648	0	502	0	1403	0	0	0	0	0	6060	74	239	3269	0	300	46.2449
217	293	0	18498	0	0	0	0	0	0	0	1	0	0	0	0	0	0	99.9946
218	292	0	18494	0	0	0	2	0	1	0	1	0	1	0	0	0	0	99.9838
219	291	0	2456	0	5312	0	4342	2	4	0	1	258	3	0	6	6044	69	65.4701
226	269	0	68	1	4	2	18364	0	1	0	10	46	0	0	0	0	0	99.6918
227	268	0	0	0	18457	0	1	9	0	1	0	1	0	0	0	28	0	99.7892
228	267	0	6225	1	2225	0	7641	2	22	85	2	141	1	0	10	2114	16	87.0544
229	266	0	18493	0	0	0	2	0	1	0	2	0	0	0	0	1	0	99.9784
230	265	0	18480	0	0	0	19	0	0	0	0	0	0	0	0	0	0	100
231	264	5	84	5233	1133	127	3118	4043	209	522	55	2498	13	45	1049	63	295	52.4551
234	258	2289	0	2455	0	8681	0	8	4	1	1484	0	0	3573	0	0	1	72.5833
235	257	0	0	18189	0	0	0	0	307	0	0	1	0	2	0	0	0	98.3242
238	254	13813	0	0	0	725	0	3768	0	0	186	0	0	7	0	0	0	78.588
239	253	0	18417	0	0	0	44	0	5	0	0	0	0	0	0	28	5	99.7946
241	251	9	0	2	0	18487	0	0	0	0	0	0	0	0	0	0	0	100
242	250	0	18473	0	0	0	2	0	3	0	0	0	1	0	0	18	0	99.8811
243	249	0	17627	0	0	0	13	0	6	0	0	0	2	0	0	733	118	95.3565
244	248	0	0	13006	0	1	0	0	0	0	0	1	0	5491	0	0	0	70.3119
271	288	20	14	0	4428	8	440	5	0	0	0	8326	51	0	4913	191	100	26.5463
272	287	0	0	0	18478	0	1	0	0	0	0	0	0	0	0	20	0	99.8919
273	286	0	0	0	15997	0	0	1	0	1	0	0	0	0	0	2497	0	86.489
274	285	0	13108	0	1	0	0	0	0	0	0	0	0	0	0	5384	0	70.8863
275	284	0	0	0	14356	0	0	4139	0	0	1	1	0	0	0	2	0	77.6042
276	283	0	12892	0	0	0	5601	0	4	0	0	0	0	0	0	1	0	99.973
308	702	9964	0	0	0	8526	0	0	0	0	0	0	0	0	0	0	0	100
309	701	0	0	0	6006	0	0	9068	0	266	0	0	0	0	0	3152	0	32.4789
310	700	0	18493	0	0	0	1	0	0	0	0	0	0	0	0	0	0	100
311	699	0	10854	0	2	0	1	0	0	0	0	0	24	0	0	7049	563	58.7087
312	698	0	0	1	15926	0	1	11	0	353	0	5	0	2	0	2192	0	86.1392
313	697	18486	0	0	0	3	0	0	0	0	4	0	0	0	0	0	0	99.9784
314	696	0	17138	0	0	0	15	0	22	2	0	0	1	0	0	1315	0	92.754
319	693	14123	2	0	0	4200	0	159	0	0	0	0	2	3	2	1	0	99.0969
320	692	0	18387	0	0	0	31	0	73	0	0	0	1	0	0	1	0	99.5944
321	691	0	10458	0	0	0	8031	0	1	0	0	1	1	0	0	0	1	99.9784
322	633	0	9822	0	867	0	3585	0	1	1	0	0	0	0	0	4217	0	77.186
323	632	0	0	0	18446	0	2	43	0	1	0	1	0	0	0	1	0	99.7513
324	631	0	13326	0	0	0	5050	0	117	0	0	0	0	0	0	2	0	99.3566
325	630	0	0	0	6640	1	7661	2	0	0	0	4142	0	0	44	1	0	77.3457
327	629	0	4536	0	5077	0	8755	2	17	0	36	0	0	0	1	68	0	99.3294
328	628	0	0	0	18475	0	2	3	0	2	0	0	0	0	1	10	0	99.9135
329	627	12059	0	0	1	6121	0	254	0	0	41	4	0	0	13	0	0	98.3129
330	626	7568	0	1	0	2	0	0	0	0	1	0	1	10916	5	0	0	40.9376
331	625	0	0	0	18098	0	3	6	0	4	0	0	0	0	0	382	0	97.8803
332	624	0	1	0	3736	2	9563	1	0	0	2	1364	0	0	3824	0	0	71.9299
333	623	9370	0	0	0	2	0	0	0	0	1	0	13	8747	361	0	0	50.6759
334	622	18452	0	0	0	1	0	0	0	0	0	0	0	3	36	0	0	99.7891
336	620	1077	0	4535	0	12821	0	4	1	2	23	2	0	26	0	0	0	99.6863
337	619	0	0	0	18383	0	1	76	0	0	0	2	0	0	8	23	0	99.4106
339	615	0	1749	0	5155	0	9006	3	20	30	2	1	0	0	2	2518	2	86.0558
340	614	0	18484	0	0	0	1	0	0	0	0	0	0	0	0	10	0	99.9459
341	613	0	18492	0	0	0	2	0	0	0	0	0	0	0	0	1	0	99.9946
342	610	0	1	0	17638	0	16	26	0	125	0	4	0	0	0	679	2	95.4789
343	609	0	17059	0	0	0	1	0	1	0	0	0	0	0	0	1350	83	92.2461
344	608	0	8967	0	0	0	0	0	0	0	0	0	0	0	0	2	9524	48.4886
345	607	5561	0	9187	0	283	0	0	0	4	0	0	0	3457	0	0	2	81.275
346	606	0	819	0	0	0	0	0	0	0	0	0	69	0	0	8175	9427	4.42942
349	605	0	13831	0	8	0	37	0	2	0	1	0	2	0	0	4581	31	75.0338
350	604	0	0	0	18460	0	3	30	0	0	0	0	0	0	0	2	0	99.827
351	603	7917	0	27	11	8562	0	79	4	3	11	128	9	117	1623	1	1	89.3149
353	601	0	0	0	18488	0	3	2	0	1	0	0	0	0	0	1	0	99.9784
354	600	0	6880	0	4695	0	1641	0	0	0	0	26	53	0	188	4990	21	71.461
355	599	0	18384	0	0	0	89	0	0	0	0	0	1	0	0	0	21	99.881
358	595	0	0	17292	0	0	0	0	1090	2	0	1	0	110	0	0	0	93.4955
359	594	0	0	0	3674	0	14815	0	0	0	0	6	0	0	0	0	0	99.9676
360	593	1	0	8167	3	9755	0	0	0	0	0	447	0	2	3	0	116	96.9287
361	592	18463	0	0	0	3	0	4	0	0	24	0	0	1	0	0	0	99.8432
362	591	0	11622	0	0	0	0	0	1	0	0	0	0	0	0	6868	1	62.8488
363	590	0	18492	0	0	0	0	0	0	0	1	0	0	0	0	2	0	99.9838
365	589	0	0	18487	0	0	0	0	2	1	0	1	0	3	0	0	1	99.9567
369	586	0	1	0	13637	0	1	0	0	8	0	0	0	0	0	4844	0	73.7602
370	585	0	7146	4	162	0	58	0	1	0	3	72	4932	1	348	609	5154	39.8594
371	584	0	0	0	12052	0	53	18	0	0	0	13	0	0	3131	3224	0	65.4643
375	558	0	623	0	9170	0	4571	0	0	1	0	4	0	0	0	4122	0	77.681
376	557	0	18465	0	0	0	5	0	1	0	0	0	2	0	3	18	1	99.8648
378	556	0	14274	0	1	0	4134	0	82	0	1	0	0	0	0	0	1	99.5458
379	555	0	0	16981	0	1	0	0	974	101	0	0	0	437	0	0	0	91.8244
380	554	15276	0	0	0	12	0	47	0	4	1	0	1	3147	7	0	0	82.6602
381	553	0	1229	0	327	0	16909	0	0	0	11	0	0	0	0	16	0	99.854
383	551	0	18489	0	0	0	1	0	1	0	1	0	0	0	0	3	0	99.973
384	548	0	0	13593	0	264	0	0	1	0	0	1007	0	0	0	0	3627	74.9351
385	547	0	0	18488	0	1	0	0	0	1	0	0	0	4	0	0	0	99.973
386	546	13025	0	16	0	4763	0	0	0	0	0	0	2	678	1	0	0	96.3159
387	545	2	0	13671	0	4495	0	0	0	0	0	297	0	8	0	0	20	98.2426
388	544	18490	0	0	0	0	0	1	0	0	0	0	3	0	0	0	0	99.9784
389	543	0	0	0	15466	0	3019	1	0	1	1	0	0	0	0	1	0	99.9784
393	440	2	0	748	0	12665	0	0	0	0	32	2610	0	0	0	0	2438	72.5331
394	439	18484	0	0	0	2	0	1	0	0	1	0	0	7	2	0	0	99.9405
395	438	0	0	17966	0	3	0	0	0	0	0	0	0	521	0	0	6	97.1507
396	437	11457	0	0	0	2	0	0	0	0	0	0	426	1856	4754	0	0	61.9573
397	432	0	8	1070	8773	0	3850	0	1	5	0	1227	8	5	179	76	3290	74.0915
398	431	1	18280	0	0	0	209	0	1	0	3	0	0	0	0	0	1	99.973
400	428	0	0	18270	0	1	0	0	0	0	0	1	0	226	0	0	0	98.7728
401	427	0	0	0	18436	0	2	10	0	6	0	2	0	0	1	42	0	99.6703
402	426	1	143	5	8010	7	92	4125	73	5321	4	412	0	0	0	296	7	44.6475
403	425	14639	0	0	1	0	0	9	0	0	0	0	2	297	3550	0	0	79.1437
404	424	0	4049	0	0	0	14360	0	79	0	8	1	0	0	0	0	0	99.5242
406	422	0	1	0	18486	0	2	0	0	0	0	0	0	0	4	6	0	99.9459
407	421	0	18491	0	0	0	1	0	0	0	0	0	4	0	0	3	0	99.9622
409	418	0	0	18311	0	131	0	0	10	1	0	1	0	45	0	0	0	99.6919
410	417	0	52	0	13681	1	219	6	0	4	0	4	0	0	4	4527	0	75.4298
411	416	13747	0	0	0	4	0	0	0	0	0	0	0	4744	2	0	0	74.3418
442	534	12174	0	1	0	6123	0	176	0	0	14	0	0	1	0	0	0	98.967
443	533	0	0	0	18482	0	0	5	0	0	0	2	0	0	1	3	0	99.9405
444	532	13978	0	0	0	0	0	0	0	0	0	0	80	424	4009	0	0	75.5935
445	531	18478	0	0	0	0	0	0	0	0	0	0	1	9	5	0	0	99.9189
446	530	0	0	18201	0	1	0	0	19	3	0	78	0	6	0	0	185	98.4264
447	529	0	2	0	3747	0	0	1054	1	6251	0	0	0	1	0	7435	0	20.2747
449	527	17268	0	0	0	2	0	7	0	0	0	0	0	1204	10	0	0	93.3968
450	526	0	8125	0	0	0	10360	0	3	0	1	0	0	0	0	0	1	99.973
451	524	0	0	0	18369	0	3	0	0	1	0	2	0	0	0	119	0	99.3403
452	523	9140	0	0	0	1	1	0	0	0	0	1	4	0	9347	0	0	49.4322
453	522	0	5536	0	1969	0	10408	31	9	2	13	1	0	0	0	522	0	96.8742
454	521	0	17123	0	0	0	1	0	0	0	0	0	0	0	0	2	1368	92.5922
455	519	0	9605	0	0	0	3	0	0	0	0	0	0	0	0	8881	0	51.966
456	518	0	0	0	13367	0	2	0	0	0	0	1	1	0	9	5114	0	72.2883
457	517	0	18480	0	0	0	0	0	0	0	0	0	0	0	0	11	0	99.9405
458	516	0	0	0	14475	3	223	3455	0	0	80	249	0	0	8	0	0	79.4949
460	476	18494	0	0	0	2	0	0	0	0	0	0	0	1	0	0	0	99.9946
461	475	18486	0	0	0	0	0	0	0	0	0	0	0	11	0	0	0	99.9405
462	474	4037	5	4108	3	4600	15	9	0	9	6	166	13	5453	60	0	7	69.0498
463	473	11	0	14089	0	3794	0	3	1	7	0	24	0	556	1	0	10	96.7452
464	472	20	8152	10	0	209	1026	0	3834	0	1137	3755	3	0	5	30	316	50.911
477	484	0	0	0	17902	0	0	0	0	0	0	2	0	0	0	593	0	96.7833
478	483	0	17437	0	3	0	30	0	0	0	0	1	0	0	0	1020	4	94.458
488	508	0	0	0	18338	0	3	0	0	0	0	4	0	0	0	150	0	99.1673
489	507	0	6	0	17369	0	584	24	1	139	1	0	0	0	3	366	0	97.1124
490	506	14442	0	0	0	0	0	1	0	0	0	0	3	4049	0	0	0	78.086
491	505	0	0	18472	0	12	0	0	0	1	0	9	0	1	0	0	1	99.9351
492	504	2518	0	141	0	610	0	0	0	0	0	4693	447	337	1078	0	8668	17.6779
493	502	0	0	18493	0	1	0	0	0	0	0	0	0	3	0	0	0	99.9838
494	501	0	4298	0	98	0	41	8	25	3614	0	0	0	0	1	10410	1	23.989
495	500	0	1672	0	7424	0	9145	0	1	0	0	13	0	0	0	229	4	98.664
560	579	0	3	0	8446	0	10042	0	0	1	0	0	0	0	0	1	0	99.9892
561	578	0	7616	0	30	0	9087	0	1	0	0	5	0	0	2	1723	28	90.4878
562	577	0	0	0	18492	0	1	0	0	1	0	0	0	0	0	1	0	99.9892
563	576	0	6103	0	1	0	4	0	0	0	0	0	4224	0	0	2393	5768	33.0287
565	574	0	0	0	18459	0	4	8	0	2	0	0	0	0	0	22	0	99.827
566	573	0	0	0	5179	0	9192	0	0	0	0	937	2	0	3183	2	0	77.7021
651	665	14062	0	0	2	111	0	3486	0	37	4	0	2	756	30	0	0	76.6631
652	664	0	38	0	43	0	18399	0	6	0	7	0	0	0	0	0	0	99.9297
653	663	1	13317	0	3	0	148	0	3	0	2	6	162	0	0	248	4596	72.8605
654	662	1	0	9994	0	8417	0	0	1	0	0	0	0	78	0	0	0	99.5728
669	690	0	4	54	9626	7	84	2170	94	5809	163	89	1	31	3	354	1	52.8664
670	689	18126	0	0	0	7	0	4	0	0	0	0	3	352	0	0	0	98.0586
671	688	0	18414	0	0	0	71	0	3	0	0	0	2	0	0	1	1	99.9621
674	685	18440	0	0	0	0	0	1	0	0	0	0	1	30	20	0	0	99.7188
675	684	0	33	0	12390	0	251	214	1	19	15	0	0	0	0	5568	0	68.5415
752	768	0	0	0	18201	3	195	13	0	2	0	46	0	0	30	5	0	99.4809
753	767	17147	0	1	0	1	0	0	1	0	0	0	19	1190	130	0	0	92.7524
754	766	0	0	18489	0	1	0	0	0	3	0	0	0	1	0	0	0	99.9784
755	765	10238	0	7	0	8231	0	0	0	0	1	3	0	3	7	0	2	99.9135
756	764	5	0	13783	0	4619	0	0	0	41	2	1	0	40	0	0	0	99.5457
757	763	0	0	0	18480	0	10	0	0	0	0	3	0	0	0	2	0	99.973
811	1064	18474	0	0	0	2	0	0	1	0	1	0	12	3	0	0	0	99.9081
812	1063	0	18471	0	0	0	18	0	1	0	1	0	1	0	0	1	0	99.9784
813	1062	2	31	3	8877	0	566	53	0	0	27	3962	3520	0	137	845	466	51.2683
814	1061	0	17254	0	1	0	1018	0	0	0	0	0	1	0	0	213	3	98.8264
815	1060	0	0	0	13014	2	0	5471	0	0	0	0	0	0	0	1	0	70.4024
816	1059	0	99	0	9905	2	3602	0	0	0	0	481	1	0	34	4331	36	73.5926
818	1058	18485	0	0	0	2	0	4	0	0	0	0	0	0	0	0	0	99.9784
819	1057	0	0	0	14016	0	1	4054	0	36	0	0	0	0	0	386	0	75.7962
820	1056	8071	0	1	0	825	0	8500	0	3	1086	0	0	4	0	1	0	48.1153
821	1055	0	18388	0	0	3	5	0	32	0	3	0	0	0	0	0	61	99.4809
822	1053	0	42	3020	7549	3	985	2	5967	206	15	127	2	15	256	286	14	62.7346
823	1052	68	0	1	0	18420	0	3	0	0	1	0	0	0	0	0	0	99.9784
824	1051	0	18286	0	0	0	9	0	0	0	2	0	194	0	0	2	0	98.9293
825	1050	0	12	1	11313	0	6838	8	30	13	0	168	0	0	45	62	0	98.2369
826	1049	18479	0	0	0	0	0	0	0	0	0	0	0	14	0	0	0	99.9243
829	1045	0	0	0	18488	0	0	3	0	1	0	0	0	0	0	2	0	99.9676
830	1044	18494	0	0	0	0	0	0	0	0	0	0	0	0	0	0	0	100
831	1043	7894	0	0	0	0	0	0	0	0	0	0	2	10592	3	0	0	42.691
832	1042	0	0	18488	0	2	0	0	0	0	0	0	0	4	0	0	0	99.9784
837	1041	0	4113	0	8665	0	868	2	3	9	8	0	0	0	0	4823	0	73.7981
838	1040	0	18491	0	0	0	1	0	0	0	0	0	1	0	0	0	1	99.9892
839	1039	0	18490	0	0	0	3	0	1	0	0	0	0	0	0	0	0	99.9946
843	1038	15	11	4	3	395	350	1033	3948	22	12704	0	0	0	0	0	3	4.20814
844	1037	0	0	18086	0	1	0	0	401	2	0	0	0	0	0	0	0	97.8204
845	1036	18476	0	0	0	8	0	4	0	0	2	0	0	2	1	0	0	99.9513
846	1035	4988	0	4686	0	5896	0	5	0	0	1	19	0	2854	41	0	1	84.2031
847	1034	0	0	18487	0	1	0	0	0	1	0	3	0	0	0	0	1	99.973
848	1033	0	0	0	18474	0	5	1	0	0	0	0	0	0	0	13	0	99.9243
849	1032	13955	0	4	0	0	0	2	0	0	0	0	0	4529	3	0	0	75.4826
850	1031	0	0	0	18484	0	1	1	0	1	0	1	0	0	1	5	0	99.9513
852	1030	18160	0	0	0	0	0	0	0	0	0	0	0	333	0	0	0	98.1993
853	1029	0	16996	0	0	0	1	0	0	0	1	0	0	0	0	1495	0	91.9105
858	1028	0	0	0	17366	0	1	0	0	0	0	2	0	0	0	1122	0	93.9214
859	1027	0	18489	0	0	0	1	0	2	0	0	0	1	0	0	1	0	99.9784
860	1026	0	1	0	17268	0	1163	5	0	0	0	33	0	0	22	0	0	99.6755
861	1025	0	9582	0	115	0	7481	0	22	2	5	0	0	0	0	1276	2	92.9294
862	1024	0	0	0	18489	0	2	0	0	0	0	2	0	0	0	1	0	99.9838
866	1022	0	0	18489	0	0	0	0	0	1	0	1	0	2	0	0	0	99.9784
867	1021	0	1	0	6501	0	0	548	1	11268	0	1	0	0	0	172	0	35.1612
868	1020	18487	0	0	0	0	0	0	0	0	5	0	2	0	0	0	0	99.9621
869	1019	0	18487	0	0	0	4	0	0	0	2	0	0	0	0	0	1	99.9838
870	1018	0	1	17876	0	560	0	0	0	3	0	46	0	0	0	0	8	99.6918
871	1017	4	0	13713	0	293	0	0	1	1	0	4	3718	677	44	0	34	75.7748
892	1013	0	0	0	18488	0	1	3	0	0	0	0	0	0	0	1	0	99.9784
893	1012	0	18487	0	0	0	3	0	0	0	3	0	0	0	0	0	0	99.9838
894	1011	446	0	6973	4	6737	1	56	8	31	39	188	36	3928	34	1	10	76.5791
896	1009	0	18491	0	0	0	0	0	1	0	0	0	0	0	0	0	1	99.9892
897	1008	0	195	1	10499	0	2099	0	0	0	0	890	2	0	5	1283	3515	69.1979
898	1007	0	18482	0	0	0	3	0	1	0	0	0	1	0	0	3	3	99.9567
899	1006	0	0	0	18484	0	2	6	0	0	0	0	0	0	0	1	0	99.9621
900	1005	0	9864	0	0	0	0	0	0	0	0	0	17	0	0	8478	131	53.3478
901	1004	0	18491	0	0	0	0	0	0	0	0	0	0	0	0	2	0	99.9892
903	1002	6821	0	117	0	1946	0	3204	29	1702	4473	0	0	198	0	0	0	48.0476
904	1001	0	0	18296	0	0	0	0	196	0	0	0	0	0	0	0	0	98.9401
911	954	13270	0	0	8	4326	2	12	0	0	4	18	2	1	849	0	0	95.2087
912	953	7768	0	23	0	90	0	2	0	0	0	0	1	10608	0	0	0	42.6184
913	952	0	1	0	14191	0	4294	2	0	1	1	1	0	0	3	1	0	99.9513
915	950	3	0	11541	0	5853	0	68	58	969	0	0	0	2	0	0	1	94.0633
916	949	0	0	0	18473	0	1	2	0	1	0	0	0	0	0	18	0	99.8865
918	947	16422	0	2	0	3	0	1	0	0	1	0	4	1658	402	0	0	88.8282
919	946	0	0	18482	0	7	0	0	0	1	0	1	0	3	0	0	0	99.973
923	944	0	9275	0	0	0	2	0	0	0	1	0	1	0	0	9193	21	50.1649
924	943	0	0	0	7447	0	1	186	1	5863	0	0	0	0	0	4995	0	40.2747
926	941	300	0	0	0	17270	0	1	0	0	0	894	0	0	29	0	1	94.9986
927	940	0	7	0	13281	0	1	4	0	0	0	2	0	0	0	5197	0	71.8635
928	939	0	1	0	5704	0	12636	2	0	0	0	138	0	0	0	14	0	99.1673
929	938	0	0	0	0	0	8641	0	0	0	0	9850	0	0	2	0	1	46.7233
976	989	18482	0	0	0	2	0	9	0	0	0	0	2	1	0	0	0	99.9351
977	988	0	18467	0	0	0	5	0	16	0	2	0	1	0	0	2	3	99.8702
978	987	1	111	770	7512	329	298	21	4291	4131	3	158	8	10	213	635	1	48.7833
979	986	18492	0	0	0	2	0	0	0	0	0	0	1	0	1	0	0	99.9892
1074	1115	0	3923	0	209	3	268	0	1	2	11	262	6	0	0	3751	10053	23.8142
1075	1114	0	0	0	18494	0	2	0	0	1	0	1	0	0	0	0	0	99.9892
1076	1113	10322	0	0	0	2739	0	1389	1	0	4046	0	0	0	0	0	0	70.6115
1077	1112	0	0	8692	0	9802	0	0	0	0	0	0	0	2	0	0	0	99.9892
1078	1111	0	0	0	18496	0	0	1	0	0	0	0	0	0	1	1	0	99.9838
1079	1109	0	0	18491	0	0	0	0	0	1	0	0	0	6	0	0	1	99.9568
1080	1108	0	0	0	14491	0	0	1489	0	1563	0	0	0	0	0	951	0	78.3551
1081	1107	1	0	0	0	1962	0	8157	2	1	8371	0	0	0	0	0	0	10.6143
1082	1106	0	0	0	18497	0	0	0	0	0	0	1	0	0	0	1	0	99.9892
1083	1105	12899	0	0	0	0	0	0	0	0	0	0	25	363	5209	0	0	69.7394
1084	1104	18487	0	0	0	0	0	0	0	0	0	0	0	11	0	0	0	99.9405
1085	1103	0	15995	0	0	0	2464	0	40	0	0	0	0	0	0	0	0	99.7838
1086	1102	0	0	17689	0	805	0	0	0	0	0	0	0	3	0	0	1	99.9784
1087	1101	0	0	0	16480	0	2009	0	0	3	0	1	0	0	0	3	0	99.9622
1088	1098	0	17013	0	0	0	4	0	0	0	0	0	1	0	0	1207	274	91.9888
1089	1097	0	0	18253	0	239	0	0	0	2	0	0	0	0	0	0	4	99.9676
1117	1211	0	0	0	18495	0	0	0	0	2	0	0	0	0	0	0	0	99.9892
1118	1210	18490	0	0	0	0	0	4	0	0	0	0	0	0	1	0	0	99.973
1119	1209	5926	0	0	0	0	0	0	0	1	0	0	9	12529	31	0	0	32.0394
1120	1208	4766	0	1	0	13696	0	10	0	0	15	0	4	0	0	0	1	99.8378
1121	1207	0	0	0	18365	0	99	0	0	7	0	16	0	0	6	3	0	99.827
1123	1205	0	0	18380	0	2	0	0	116	0	0	0	0	0	0	0	0	99.3729
1124	1204	17304	0	0	0	3	0	0	0	0	0	0	1	1132	58	0	0	93.5615
1125	1203	399	0	11388	0	1056	0	0	0	0	0	29	11	5574	26	0	11	69.4441
1128	1201	0	0	14452	0	760	0	0	1	0	0	3210	0	8	1	0	63	82.2493
1129	1200	5140	0	1	0	13325	0	1	0	0	0	1	0	1	0	0	28	99.8324
1130	1199	0	12957	3	2	0	9	3	1662	1	31	0	1	0	0	3821	6	70.1287
1134	1163	0	0	0	13832	0	0	31	0	2305	0	0	0	0	0	2329	0	74.7797
1135	1162	18489	0	0	0	0	0	0	0	0	0	0	2	1	4	0	0	99.9622
1136	1160	0	18350	8	0	0	18	0	102	0	0	3	1	0	0	3	12	99.3458
1137	1159	7122	0	2	0	9	0	0	0	0	1	2	4	11309	43	0	2	38.5693
1138	1158	0	5	0	8329	0	9671	0	0	0	0	321	0	0	163	5	0	97.3559
1139	1157	0	18469	0	0	0	19	0	3	0	1	0	0	0	0	0	4	99.9567
1165	1175	0	0	18387	0	7	0	0	38	1	0	27	0	38	0	0	0	99.4378
1166	1174	0	0	0	14209	0	1	6	0	0	0	0	0	0	0	4280	0	76.8274
1167	1173	0	5537	2	10	0	3211	0	0	0	1	8566	0	0	3	77	1082	47.3795
1182	1194	0	765	0	4358	0	13053	0	0	0	0	38	0	0	3	274	3	98.2805
1183	1193	0	0	0	492	0	17999	0	0	0	0	4	0	0	0	0	0	99.9784
1184	1192	0	0	0	18494	0	1	1	0	0	0	0	0	0	1	1	0	99.9838
1185	1191	5290	0	282	6	2932	2	8847	188	458	193	4	3	287	2	0	2	46.0208
1186	1190	0	0	0	18324	0	166	2	0	0	0	4	0	0	0	2	0	99.9568
1218	1240	7909	0	0	0	0	0	0	0	0	1	0	71	10298	217	0	0	42.7606
1219	1239	0	0	0	7611	1	1395	0	0	0	0	5794	20	0	3647	3	25	48.697
1220	1238	0	18357	0	0	0	116	0	1	0	0	0	0	0	0	13	0	99.9243
1221	1237	0	373	0	1	0	17090	0	67	0	965	0	0	0	0	0	0	94.4204
1241	1275	0	6072	0	0	0	0	0	0	0	0	0	0	0	0	12423	0	32.8305
1242	1274	0	2947	0	2	0	15438	0	99	0	11	0	0	0	0	0	0	99.4053
1243	1273	0	18496	0	0	0	0	0	1	0	0	0	0	0	0	1	0	99.9892
1244	1272	0	18047	0	0	0	0	0	0	0	0	0	2	0	0	157	291	97.5672
1245	1271	0	0	14406	0	515	0	0	2	0	0	3216	0	0	0	0	357	80.6715
1246	1270	18321	0	0	0	143	0	1	0	0	31	0	0	0	0	0	0	99.827
1254	1267	1	3111	0	8	1	1159	4	9876	4	4326	1	0	0	2	1	0	23.1426
1255	1266	8021	0	0	0	1049	0	9274	0	0	144	4	1	0	0	0	0	49.0456
1256	1265	18486	0	0	0	11	0	0	0	0	0	0	0	1	0	0	0	99.9946
1257	1264	10159	0	0	0	6	0	0	0	0	0	0	0	8330	0	0	0	54.9608
1341	1356	8529	0	270	0	8469	0	306	0	0	19	0	0	900	0	0	0	93.3759
1342	1355	0	14433	0	0	0	1	0	0	0	1	0	7	0	0	4054	1	78.0343
1343	1354	0	0	0	18496	0	0	0	0	0	0	0	0	0	0	2	0	99.9892
1344	1353	12311	0	4003	0	1185	0	392	2	7	71	0	0	523	1	0	0	94.6148
1363	1545	0	0	0	11451	0	3	0	0	0	0	11	0	0	0	0	0	99.9041
1364	1544	0	11516	0	0	0	0	0	0	0	0	0	0	0	0	3	5	99.9306
1365	1543	0	0	10169	0	1640	0	0	3	2	0	29	0	1	0	0	32	99.4358
1366	1542	0	2	0	2	0	12491	0	1	0	0	3	0	0	1	0	0	99.96
1369	1541	0	0	0	12739	0	7	0	0	0	0	3	0	0	1	1	0	99.9608
1370	1540	0	12781	0	0	0	12	0	1	0	0	0	1	0	0	12	1	99.8829
1371	1539	3	0	10728	0	2104	0	0	9	3	0	2	0	8	0	0	0	99.8289
1372	1538	0	9579	0	0	1	1044	0	1	0	7	17	2	0	0	46	2684	79.3962
1373	1537	0	20	0	10214	0	3165	0	0	0	0	41	0	0	2	40	0	99.3844
1374	1536	13370	0	0	0	1	0	1	0	0	1	0	28	67	55	0	0	98.876
1375	1535	0	0	13547	0	1	0	0	0	0	0	1	0	7	0	0	0	99.941
1376	1534	13573	0	0	0	5	0	0	0	0	0	0	0	4	6	0	0	99.9264
1377	1533	0	0	0	11819	0	6	3	0	0	0	1	0	0	1	1775	0	86.9166
1379	1452	0	0	0	13600	4	151	318	0	0	7	4310	0	0	106	2	0	74.3594
1380	1451	13186	0	0	0	3	0	0	0	0	0	0	4	5209	96	0	0	71.2996
1381	1450	0	0	18493	0	0	0	0	0	1	0	1	0	3	0	0	0	99.973
1382	1449	7843	0	9	0	10622	0	1	0	0	6	9	0	0	4	0	0	99.8919
1384	1447	0	0	0	18493	0	2	0	0	1	0	0	0	0	1	1	0	99.9838
1385	1446	0	14788	0	0	0	1	0	0	0	0	0	0	0	0	3672	37	79.9492
1392	1441	0	18487	0	0	0	6	0	0	0	0	0	1	0	0	4	0	99.973
1393	1440	0	0	18232	0	7	0	0	48	84	0	0	0	126	0	0	0	98.6052
1394	1439	0	0	0	18483	0	3	0	0	0	0	2	0	0	4	6	0	99.9351
1395	1438	0	8691	0	0	0	9807	0	0	0	0	0	0	0	0	0	0	100
1396	1437	0	0	0	13078	0	5201	0	0	1	0	79	0	0	137	2	0	98.8161
1397	1436	18484	0	0	0	14	0	0	0	0	0	0	0	0	0	0	0	100
1398	1435	0	0	0	8779	0	1	9350	0	241	2	0	0	0	3	121	0	47.4672
1400	1434	0	128	0	8329	0	9620	0	0	0	0	73	0	0	55	290	2	97.7294
1401	1433	17925	0	0	0	2	0	0	0	0	0	0	0	571	0	0	0	96.9132
1403	1431	0	0	9973	0	0	0	0	11	26	0	0	0	8485	0	0	0	53.9227
1404	1429	12298	0	21	0	4109	0	0	0	0	0	0	0	2068	0	0	0	88.8192
1405	1428	0	0	13236	0	0	0	0	0	0	0	9	0	5246	3	0	0	71.5692
1406	1427	0	0	18493	0	3	0	0	0	0	0	0	0	0	0	0	0	100
1455	1526	2866	1	1062	5	711	37	20	566	5	4020	4393	1	134	29	0	25	33.7441
1456	1525	93	0	10	0	13775	0	11	0	0	3	0	0	0	0	0	0	99.8992
1457	1524	0	6205	0	0	0	14	0	17	0	0	99	4	0	0	158	7415	44.7024
1458	1523	12	0	9892	0	73	0	0	5	8	0	1	0	3950	0	0	0	71.5659
1459	1522	0	0	0	11009	0	2946	6	0	0	0	25	0	0	1	16	0	99.6572
1460	1521	0	2987	0	215	0	10791	0	0	0	0	11	0	0	1	12	2	99.8145
1462	1519	0	0	0	18472	0	0	24	0	0	0	0	0	0	1	1	0	99.8594
1463	1518	18499	0	0	0	0	0	0	0	0	0	0	0	0	0	0	0	100
1464	1517	18466	0	0	0	3	0	0	0	0	1	0	0	25	1	0	0	99.854
1465	1516	0	18464	0	0	0	11	0	1	0	0	0	1	0	0	18	0	99.8919
1466	1515	18423	0	0	0	50	0	16	0	0	2	0	0	0	5	0	0	99.8756
1467	1514	0	11	6	10556	0	101	50	0	3090	0	81	0	0	4	4593	3	57.7129
1468	1512	0	1	0	13440	0	5038	0	0	1	0	10	0	0	3	4	0	99.9027
1469	1511	0	18393	0	0	0	5	0	0	0	0	0	1	0	0	0	14	99.9185
1472	1506	0	18451	0	0	0	0	0	2	1	0	0	0	0	0	43	2	99.7405
1473	1505	0	0	18270	0	12	0	0	0	0	2	177	0	3	0	0	35	98.827
1474	1504	0	13361	0	2	0	5131	0	1	0	0	1	0	0	0	1	0	99.9838
1475	1503	0	18180	0	0	0	312	0	1	0	0	0	0	0	0	4	1	99.9676
1476	1502	0	0	18127	0	311	0	0	0	0	0	30	0	1	0	0	29	99.6756
1477	1501	1	0	16	0	18477	0	0	0	0	2	2	0	0	0	0	0	99.9784
1483	1497	0	0	13470	0	0	0	0	2	2	0	0	0	5025	0	0	0	72.8147
1484	1496	0	0	0	18442	0	29	0	0	0	0	23	0	0	2	4	0	99.8432
1485	1495	0	12579	0	2	0	5908	0	0	0	1	2	1	0	0	5	0	99.9513
1486	1494	0	0	0	12573	0	1504	1	0	2	0	4288	0	0	129	0	0	76.1042
1557	1564	2224	3	0	0	4	0	0	0	0	9	0	1	2	0	0	0	99.465
1558	1563	0	2242	0	1	1	1	0	2	1	0	1	2	8	1	0	11	98.8551
Base pair counts in the table are based on an alignment of all unique sequences of vRNA5. Base pairs i-j correspond to secondary structure model of vRNA5 in 23C (Figure S3). Canonical pairs are to the left of the vertical line separating the UG and GA columns. Occurence of compensatory and consistent mutations is marked by green shadow. % Canonical BP column shows occurence possibility in percent…
